# Supplementary material for: Pigment cell movement is not required for generation of Turing patterns in zebrafish skin
Source: Nat Commun. 2015 May 11;6:6971. doi: 10.1038/ncomms7971 (PMC4432648; doi:10.1038/ncomms7971)
Supplement: Supplementary Software [file ncomms7971-s1.zip]

Archive with 37 entries (31 files):
- /
- data/immagini/favicon.ico
- data/immagini/glifodrago.svg
- data/js/jquery-ui-1.11.2.custom/jquery-ui.structure.min.css
- data/js/jquery-ui-1.11.2.custom/jquery-ui.js
- data/js/jquery-ui-1.11.2.custom/jquery-ui.structure.css
- data/js/jquery-ui-1.11.2.custom/jquery-ui.theme.min.css
- data/js/jquery-ui-1.11.2.custom/images/
- data/js/jquery-ui-1.11.2.custom/jquery-ui.min.css
- data/js/jquery-ui-1.11.2.custom/jquery-ui.theme.css
- data/js/jquery-ui-1.11.2.custom/index.html
- data/js/jquery-ui-1.11.2.custom/jquery-ui.css
- data/js/jquery-ui-1.11.2.custom/jquery-ui.min.js
- data/js/jcanvas.min.js
- data/js/jquery-2.1.1.min.js
- data/js/script.js
- data/js/jquery-ui-1.11.2.custom/
- data/js/jquery-ui-1.11.2.custom/images/ui-bg_highlight-soft_100_eeeeee_1x100.png
- data/js/jquery-ui-1.11.2.custom/images/ui-bg_glass_100_fdf5ce_1x400.png
- data/js/jquery-ui-1.11.2.custom/images/ui-bg_diagonals-thick_20_666666_40x40.png
- data/js/jquery-ui-1.11.2.custom/images/ui-bg_diagonals-thick_18_b81900_40x40.png
- data/js/jquery-ui-1.11.2.custom/images/ui-bg_highlight-soft_75_ffe45c_1x100.png
- data/js/jquery-ui-1.11.2.custom/images/ui-icons_ef8c08_256x240.png
- data/js/jquery-ui-1.11.2.custom/images/ui-bg_flat_10_000000_40x100.png
- data/js/jquery-ui-1.11.2.custom/images/ui-icons_ffffff_256x240.png
- data/js/jquery-ui-1.11.2.custom/images/ui-bg_gloss-wave_35_f6a828_500x100.png
- data/js/jquery-ui-1.11.2.custom/images/ui-icons_228ef1_256x240.png
- data/js/jquery-ui-1.11.2.custom/images/ui-bg_glass_65_ffffff_1x400.png
- data/js/jquery-ui-1.11.2.custom/images/ui-bg_glass_100_f6f6f6_1x400.png
- data/js/jquery-ui-1.11.2.custom/images/ui-icons_222222_256x240.png
- data/js/jquery-ui-1.11.2.custom/images/ui-icons_ffd27a_256x240.png
- data/immagini/
- data/style.css
- data/js/
- readme.txt
- data/
- index.html
