# Supplementary material for: Pigment cell movement is not required for generation of Turing patterns in zebrafish skin
Source: Nat Commun. 2015 May 11;6:6971. doi: 10.1038/ncomms7971 (PMC4432648; doi:10.1038/ncomms7971)
Supplement: Supplementary Software [file ncomms7971-s1.zip › data/js/jquery-ui-1.11.2.custom/jquery-ui.js]

/*! jQuery UI - v1.11.2 - 2015-01-06
* http://jqueryui.com
* Includes: core.js, widget.js, mouse.js, position.js, draggable.js, resizable.js, button.js, dialog.js
* Copyright 2015 jQuery Foundation and other contributors; Licensed MIT */

(function( factory ) {
	if ( typeof define === "function" && define.amd ) {

		// AMD. Register as an anonymous module.
		define([ "jquery" ], factory );
	} else {

		// Browser globals
		factory( jQuery );
	}
}(function( $ ) {
/*!
 * jQuery UI Core 1.11.2
 * http://jqueryui.com
 *
 * Copyright 2014 jQuery Foundation and other contributors
 * Released under the MIT license.
 * http://jquery.org/license
 *
 * http://api.jqueryui.com/category/ui-core/
 */


// $.ui might exist from components with no dependencies, e.g., $.ui.position
$.ui = $.ui || {};

$.extend( $.ui, {
	version: "1.11.2",

	keyCode: {
		BACKSPACE: 8,
		COMMA: 188,
		DELETE: 46,
		DOWN: 40,
		END: 35,
		ENTER: 13,
		ESCAPE: 27,
		HOME: 36,
		LEFT: 37,
		PAGE_DOWN: 34,
		PAGE_UP: 33,
		PERIOD: 190,
		RIGHT: 39,
		SPACE: 32,
		TAB: 9,
		UP: 38
	}
});

// plugins
$.fn.extend({
	scrollParent: function( includeHidden ) {
		var position = this.css( "position" ),
			excludeStaticParent = position === "absolute",
			overflowRegex = includeHidden ? /(auto|scroll|hidden)/ : /(auto|scroll)/,
			scrollParent = this.parents().filter( function() {
				var parent = $( this );
				if ( excludeStaticParent && parent.css( "position" ) === "static" ) {
					return false;
				}
				return overflowRegex.test( parent.css( "overflow" ) + parent.css( "overflow-y" ) + parent.css( "overflow-x" ) );
			}).eq( 0 );

		return position === "fixed" || !scrollParent.length ? $( this[ 0 ].ownerDocument || document ) : scrollParent;
	},

	uniqueId: (function() {
		var uuid = 0;

		return function() {
			return this.each(function() {
				if ( !this.id ) {
					this.id = "ui-id-" + ( ++uuid );
				}
			});
		};
	})(),

	removeUniqueId: function() {
		return this.each(function() {
			if ( /^ui-id-\d+$/.test( this.id ) ) {
				$( this ).removeAttr( "id" );
			}
		});
	}
});

// selectors
function focusable( element, isTabIndexNotNaN ) {
	var map, mapName, img,
		nodeName = element.nodeName.toLowerCase();
	if ( "area" === nodeName ) {
		map = element.parentNode;
		mapName = map.name;
		if ( !element.href || !mapName || map.nodeName.toLowerCase() !== "map" ) {
			return false;
		}
		img = $( "img[usemap='#" + mapName + "']" )[ 0 ];
		return !!img && visible( img );
	}
	return ( /input|select|textarea|button|object/.test( nodeName ) ?
		!element.disabled :
		"a" === nodeName ?
			element.href || isTabIndexNotNaN :
			isTabIndexNotNaN) &&
		// the element and all of its ancestors must be visible
		visible( element );
}

function visible( element ) {
	return $.expr.filters.visible( element ) &&
		!$( element ).parents().addBack().filter(function() {
			return $.css( this, "visibility" ) === "hidden";
		}).length;
}

$.extend( $.expr[ ":" ], {
	data: $.expr.createPseudo ?
		$.expr.createPseudo(function( dataName ) {
			return function( elem ) {
				return !!$.data( elem, dataName );
			};
		}) :
		// support: jQuery <1.8
		function( elem, i, match ) {
			return !!$.data( elem, match[ 3 ] );
		},

	focusable: function( element ) {
		return focusable( element, !isNaN( $.attr( element, "tabindex" ) ) );
	},

	tabbable: function( element ) {
		var tabIndex = $.attr( element, "tabindex" ),
			isTabIndexNaN = isNaN( tabIndex );
		return ( isTabIndexNaN || tabIndex >= 0 ) && focusable( element, !isTabIndexNaN );
	}
});

// support: jQuery <1.8
if ( !$( "<a>" ).outerWidth( 1 ).jquery ) {
	$.each( [ "Width", "Height" ], function( i, name ) {
		var side = name === "Width" ? [ "Left", "Right" ] : [ "Top", "Bottom" ],
			type = name.toLowerCase(),
			orig = {
				innerWidth: $.fn.innerWidth,
				innerHeight: $.fn.innerHeight,
				outerWidth: $.fn.outerWidth,
				outerHeight: $.fn.outerHeight
			};

		function reduce( elem, size, border, margin ) {
			$.each( side, function() {
				size -= parseFloat( $.css( elem, "padding" + this ) ) || 0;
				if ( border ) {
					size -= parseFloat( $.css( elem, "border" + this + "Width" ) ) || 0;
				}
				if ( margin ) {
					size -= parseFloat( $.css( elem, "margin" + this ) ) || 0;
				}
			});
			return size;
		}

		$.fn[ "inner" + name ] = function( size ) {
			if ( size === undefined ) {
				return orig[ "inner" + name ].call( this );
			}

			return this.each(function() {
				$( this ).css( type, reduce( this, size ) + "px" );
			});
		};

		$.fn[ "outer" + name] = function( size, margin ) {
			if ( typeof size !== "number" ) {
				return orig[ "outer" + name ].call( this, size );
			}

			return this.each(function() {
				$( this).css( type, reduce( this, size, true, margin ) + "px" );
			});
		};
	});
}

// support: jQuery <1.8
if ( !$.fn.addBack ) {
	$.fn.addBack = function( selector ) {
		return this.add( selector == null ?
			this.prevObject : this.prevObject.filter( selector )
		);
	};
}

// support: jQuery 1.6.1, 1.6.2 (http://bugs.jquery.com/ticket/9413)
if ( $( "<a>" ).data( "a-b", "a" ).removeData( "a-b" ).data( "a-b" ) ) {
	$.fn.removeData = (function( removeData ) {
		return function( key ) {
			if ( arguments.length ) {
				return removeData.call( this, $.camelCase( key ) );
			} else {
				return removeData.call( this );
			}
		};
	})( $.fn.removeData );
}

// deprecated
$.ui.ie = !!/msie [\w.]+/.exec( navigator.userAgent.toLowerCase() );

$.fn.extend({
	focus: (function( orig ) {
		return function( delay, fn ) {
			return typeof delay === "number" ?
				this.each(function() {
					var elem = this;
					setTimeout(function() {
						$( elem ).focus();
						if ( fn ) {
							fn.call( elem );
						}
					}, delay );
				}) :
				orig.apply( this, arguments );
		};
	})( $.fn.focus ),

	disableSelection: (function() {
		var eventType = "onselectstart" in document.createElement( "div" ) ?
			"selectstart" :
			"mousedown";

		return function() {
			return this.bind( eventType + ".ui-disableSelection", function( event ) {
				event.preventDefault();
			});
		};
	})(),

	enableSelection: function() {
		return this.unbind( ".ui-disableSelection" );
	},

	zIndex: function( zIndex ) {
		if ( zIndex !== undefined ) {
			return this.css( "zIndex", zIndex );
		}

		if ( this.length ) {
			var elem = $( this[ 0 ] ), position, value;
			while ( elem.length && elem[ 0 ] !== document ) {
				// Ignore z-index if position is set to a value where z-index is ignored by the browser
				// This makes behavior of this function consistent across browsers
				// WebKit always returns auto if the element is positioned
				position = elem.css( "position" );
				if ( position === "absolute" || position === "relative" || position === "fixed" ) {
					// IE returns 0 when zIndex is not specified
					// other browsers return a string
					// we ignore the case of nested elements with an explicit value of 0
					// <div style="z-index: -10;"><div style="z-index: 0;"></div></div>
					value = parseInt( elem.css( "zIndex" ), 10 );
					if ( !isNaN( value ) && value !== 0 ) {
						return value;
					}
				}
				elem = elem.parent();
			}
		}

		return 0;
	}
});

// $.ui.plugin is deprecated. Use $.widget() extensions instead.
$.ui.plugin = {
	add: function( module, option, set ) {
		var i,
			proto = $.ui[ module ].prototype;
		for ( i in set ) {
			proto.plugins[ i ] = proto.plugins[ i ] || [];
			proto.plugins[ i ].push( [ option, set[ i ] ] );
		}
	},
	call: function( instance, name, args, allowDisconnected ) {
		var i,
			set = instance.plugins[ name ];

		if ( !set ) {
			return;
		}

		if ( !allowDisconnected && ( !instance.element[ 0 ].parentNode || instance.element[ 0 ].parentNode.nodeType === 11 ) ) {
			return;
		}

		for ( i = 0; i < set.length; i++ ) {
			if ( instance.options[ set[ i ][ 0 ] ] ) {
				set[ i ][ 1 ].apply( instance.element, args );
			}
		}
	}
};


/*!
 * jQuery UI Widget 1.11.2
 * http://jqueryui.com
 *
 * Copyright 2014 jQuery Foundation and other contributors
 * Released under the MIT license.
 * http://jquery.org/license
 *
 * http://api.jqueryui.com/jQuery.widget/
 */


var widget_uuid = 0,
	widget_slice = Array.prototype.slice;

$.cleanData = (function( orig ) {
	return function( elems ) {
		var events, elem, i;
		for ( i = 0; (elem = elems[i]) != null; i++ ) {
			try {

				// Only trigger remove when necessary to save time
				events = $._data( elem, "events" );
				if ( events && events.remove ) {
					$( elem ).triggerHandler( "remove" );
				}

			// http://bugs.jquery.com/ticket/8235
			} catch ( e ) {}
		}
		orig( elems );
	};
})( $.cleanData );

$.widget = function( name, base, prototype ) {
	var fullName, existingConstructor, constructor, basePrototype,
		// proxiedPrototype allows the provided prototype to remain unmodified
		// so that it can be used as a mixin for multiple widgets (#8876)
		proxiedPrototype = {},
		namespace = name.split( "." )[ 0 ];

	name = name.split( "." )[ 1 ];
	fullName = namespace + "-" + name;

	if ( !prototype ) {
		prototype = base;
		base = $.Widget;
	}

	// create selector for plugin
	$.expr[ ":" ][ fullName.toLowerCase() ] = function( elem ) {
		return !!$.data( elem, fullName );
	};

	$[ namespace ] = $[ namespace ] || {};
	existingConstructor = $[ namespace ][ name ];
	constructor = $[ namespace ][ name ] = function( options, element ) {
		// allow instantiation without "new" keyword
		if ( !this._createWidget ) {
			return new constructor( options, element );
		}

		// allow instantiation without initializing for simple inheritance
		// must use "new" keyword (the code above always passes args)
		if ( arguments.length ) {
			this._createWidget( options, element );
		}
	};
	// extend with the existing constructor to carry over any static properties
	$.extend( constructor, existingConstructor, {
		version: prototype.version,
		// copy the object used to create the prototype in case we need to
		// redefine the widget later
		_proto: $.extend( {}, prototype ),
		// track widgets that inherit from this widget in case this widget is
		// redefined after a widget inherits from it
		_childConstructors: []
	});

	basePrototype = new base();
	// we need to make the options hash a property directly on the new instance
	// otherwise we'll modify the options hash on the prototype that we're
	// inheriting from
	basePrototype.options = $.widget.extend( {}, basePrototype.options );
	$.each( prototype, function( prop, value ) {
		if ( !$.isFunction( value ) ) {
			proxiedPrototype[ prop ] = value;
			return;
		}
		proxiedPrototype[ prop ] = (function() {
			var _super = function() {
					return base.prototype[ prop ].apply( this, arguments );
				},
				_superApply = function( args ) {
					return base.prototype[ prop ].apply( this, args );
				};
			return function() {
				var __super = this._super,
					__superApply = this._superApply,
					returnValue;

				this._super = _super;
				this._superApply = _superApply;

				returnValue = value.apply( this, arguments );

				this._super = __super;
				this._superApply = __superApply;

				return returnValue;
			};
		})();
	});
	constructor.prototype = $.widget.extend( basePrototype, {
		// TODO: remove support for widgetEventPrefix
		// always use the name + a colon as the prefix, e.g., draggable:start
		// don't prefix for widgets that aren't DOM-based
		widgetEventPrefix: existingConstructor ? (basePrototype.widgetEventPrefix || name) : name
	}, proxiedPrototype, {
		constructor: constructor,
		namespace: namespace,
		widgetName: name,
		widgetFullName: fullName
	});

	// If this widget is being redefined then we need to find all widgets that
	// are inheriting from it and redefine all of them so that they inherit from
	// the new version of this widget. We're essentially trying to replace one
	// level in the prototype chain.
	if ( existingConstructor ) {
		$.each( existingConstructor._childConstructors, function( i, child ) {
			var childPrototype = child.prototype;

			// redefine the child widget using the same prototype that was
			// originally used, but inherit from the new version of the base
			$.widget( childPrototype.namespace + "." + childPrototype.widgetName, constructor, child._proto );
		});
		// remove the list of existing child constructors from the old constructor
		// so the old child constructors can be garbage collected
		delete existingConstructor._childConstructors;
	} else {
		base._childConstructors.push( constructor );
	}

	$.widget.bridge( name, constructor );

	return constructor;
};

$.widget.extend = function( target ) {
	var input = widget_slice.call( arguments, 1 ),
		inputIndex = 0,
		inputLength = input.length,
		key,
		value;
	for ( ; inputIndex < inputLength; inputIndex++ ) {
		for ( key in input[ inputIndex ] ) {
			value = input[ inputIndex ][ key ];
			if ( input[ inputIndex ].hasOwnProperty( key ) && value !== undefined ) {
				// Clone objects
				if ( $.isPlainObject( value ) ) {
					target[ key ] = $.isPlainObject( target[ key ] ) ?
						$.widget.extend( {}, target[ key ], value ) :
						// Don't extend strings, arrays, etc. with objects
						$.widget.extend( {}, value );
				// Copy everything else by reference
				} else {
					target[ key ] = value;
				}
			}
		}
	}
	return target;
};

$.widget.bridge = function( name, object ) {
	var fullName = object.prototype.widgetFullName || name;
	$.fn[ name ] = function( options ) {
		var isMethodCall = typeof options === "string",
			args = widget_slice.call( arguments, 1 ),
			returnValue = this;

		// allow multiple hashes to be passed on init
		options = !isMethodCall && args.length ?
			$.widget.extend.apply( null, [ options ].concat(args) ) :
			options;

		if ( isMethodCall ) {
			this.each(function() {
				var methodValue,
					instance = $.data( this, fullName );
				if ( options === "instance" ) {
					returnValue = instance;
					return false;
				}
				if ( !instance ) {
					return $.error( "cannot call methods on " + name + " prior to initialization; " +
						"attempted to call method '" + options + "'" );
				}
				if ( !$.isFunction( instance[options] ) || options.charAt( 0 ) === "_" ) {
					return $.error( "no such method '" + options + "' for " + name + " widget instance" );
				}
				methodValue = instance[ options ].apply( instance, args );
				if ( methodValue !== instance && methodValue !== undefined ) {
					returnValue = methodValue && methodValue.jquery ?
						returnValue.pushStack( methodValue.get() ) :
						methodValue;
					return false;
				}
			});
		} else {
			this.each(function() {
				var instance = $.data( this, fullName );
				if ( instance ) {
					instance.option( options || {} );
					if ( instance._init ) {
						instance._init();
					}
				} else {
					$.data( this, fullName, new object( options, this ) );
				}
			});
		}

		return returnValue;
	};
};

$.Widget = function( /* options, element */ ) {};
$.Widget._childConstructors = [];

$.Widget.prototype = {
	widgetName: "widget",
	widgetEventPrefix: "",
	defaultElement: "<div>",
	options: {
		disabled: false,

		// callbacks
		create: null
	},
	_createWidget: function( options, element ) {
		element = $( element || this.defaultElement || this )[ 0 ];
		this.element = $( element );
		this.uuid = widget_uuid++;
		this.eventNamespace = "." + this.widgetName + this.uuid;

		this.bindings = $();
		this.hoverable = $();
		this.focusable = $();

		if ( element !== this ) {
			$.data( element, this.widgetFullName, this );
			this._on( true, this.element, {
				remove: function( event ) {
					if ( event.target === element ) {
						this.destroy();
					}
				}
			});
			this.document = $( element.style ?
				// element within the document
				element.ownerDocument :
				// element is window or document
				element.document || element );
			this.window = $( this.document[0].defaultView || this.document[0].parentWindow );
		}

		this.options = $.widget.extend( {},
			this.options,
			this._getCreateOptions(),
			options );

		this._create();
		this._trigger( "create", null, this._getCreateEventData() );
		this._init();
	},
	_getCreateOptions: $.noop,
	_getCreateEventData: $.noop,
	_create: $.noop,
	_init: $.noop,

	destroy: function() {
		this._destroy();
		// we can probably remove the unbind calls in 2.0
		// all event bindings should go through this._on()
		this.element
			.unbind( this.eventNamespace )
			.removeData( this.widgetFullName )
			// support: jquery <1.6.3
			// http://bugs.jquery.com/ticket/9413
			.removeData( $.camelCase( this.widgetFullName ) );
		this.widget()
			.unbind( this.eventNamespace )
			.removeAttr( "aria-disabled" )
			.removeClass(
				this.widgetFullName + "-disabled " +
				"ui-state-disabled" );

		// clean up events and states
		this.bindings.unbind( this.eventNamespace );
		this.hoverable.removeClass( "ui-state-hover" );
		this.focusable.removeClass( "ui-state-focus" );
	},
	_destroy: $.noop,

	widget: function() {
		return this.element;
	},

	option: function( key, value ) {
		var options = key,
			parts,
			curOption,
			i;

		if ( arguments.length === 0 ) {
			// don't return a reference to the internal hash
			return $.widget.extend( {}, this.options );
		}

		if ( typeof key === "string" ) {
			// handle nested keys, e.g., "foo.bar" => { foo: { bar: ___ } }
			options = {};
			parts = key.split( "." );
			key = parts.shift();
			if ( parts.length ) {
				curOption = options[ key ] = $.widget.extend( {}, this.options[ key ] );
				for ( i = 0; i < parts.length - 1; i++ ) {
					curOption[ parts[ i ] ] = curOption[ parts[ i ] ] || {};
					curOption = curOption[ parts[ i ] ];
				}
				key = parts.pop();
				if ( arguments.length === 1 ) {
					return curOption[ key ] === undefined ? null : curOption[ key ];
				}
				curOption[ key ] = value;
			} else {
				if ( arguments.length === 1 ) {
					return this.options[ key ] === undefined ? null : this.options[ key ];
				}
				options[ key ] = value;
			}
		}

		this._setOptions( options );

		return this;
	},
	_setOptions: function( options ) {
		var key;

		for ( key in options ) {
			this._setOption( key, options[ key ] );
		}

		return this;
	},
	_setOption: function( key, value ) {
		this.options[ key ] = value;

		if ( key === "disabled" ) {
			this.widget()
				.toggleClass( this.widgetFullName + "-disabled", !!value );

			// If the widget is becoming disabled, then nothing is interactive
			if ( value ) {
				this.hoverable.removeClass( "ui-state-hover" );
				this.focusable.removeClass( "ui-state-focus" );
			}
		}

		return this;
	},

	enable: function() {
		return this._setOptions({ disabled: false });
	},
	disable: function() {
		return this._setOptions({ disabled: true });
	},

	_on: function( suppressDisabledCheck, element, handlers ) {
		var delegateElement,
			instance = this;

		// no suppressDisabledCheck flag, shuffle arguments
		if ( typeof suppressDisabledCheck !== "boolean" ) {
			handlers = element;
			element = suppressDisabledCheck;
			suppressDisabledCheck = false;
		}

		// no element argument, shuffle and use this.element
		if ( !handlers ) {
			handlers = element;
			element = this.element;
			delegateElement = this.widget();
		} else {
			element = delegateElement = $( element );
			this.bindings = this.bindings.add( element );
		}

		$.each( handlers, function( event, handler ) {
			function handlerProxy() {
				// allow widgets to customize the disabled handling
				// - disabled as an array instead of boolean
				// - disabled class as method for disabling individual parts
				if ( !suppressDisabledCheck &&
						( instance.options.disabled === true ||
							$( this ).hasClass( "ui-state-disabled" ) ) ) {
					return;
				}
				return ( typeof handler === "string" ? instance[ handler ] : handler )
					.apply( instance, arguments );
			}

			// copy the guid so direct unbinding works
			if ( typeof handler !== "string" ) {
				handlerProxy.guid = handler.guid =
					handler.guid || handlerProxy.guid || $.guid++;
			}

			var match = event.match( /^([\w:-]*)\s*(.*)$/ ),
				eventName = match[1] + instance.eventNamespace,
				selector = match[2];
			if ( selector ) {
				delegateElement.delegate( selector, eventName, handlerProxy );
			} else {
				element.bind( eventName, handlerProxy );
			}
		});
	},

	_off: function( element, eventName ) {
		eventName = (eventName || "").split( " " ).join( this.eventNamespace + " " ) +
			this.eventNamespace;
		element.unbind( eventName ).undelegate( eventName );

		// Clear the stack to avoid memory leaks (#10056)
		this.bindings = $( this.bindings.not( element ).get() );
		this.focusable = $( this.focusable.not( element ).get() );
		this.hoverable = $( this.hoverable.not( element ).get() );
	},

	_delay: function( handler, delay ) {
		function handlerProxy() {
			return ( typeof handler === "string" ? instance[ handler ] : handler )
				.apply( instance, arguments );
		}
		var instance = this;
		return setTimeout( handlerProxy, delay || 0 );
	},

	_hoverable: function( element ) {
		this.hoverable = this.hoverable.add( element );
		this._on( element, {
			mouseenter: function( event ) {
				$( event.currentTarget ).addClass( "ui-state-hover" );
			},
			mouseleave: function( event ) {
				$( event.currentTarget ).removeClass( "ui-state-hover" );
			}
		});
	},

	_focusable: function( element ) {
		this.focusable = this.focusable.add( element );
		this._on( element, {
			focusin: function( event ) {
				$( event.currentTarget ).addClass( "ui-state-focus" );
			},
			focusout: function( event ) {
				$( event.currentTarget ).removeClass( "ui-state-focus" );
			}
		});
	},

	_trigger: function( type, event, data ) {
		var prop, orig,
			callback = this.options[ type ];

		data = data || {};
		event = $.Event( event );
		event.type = ( type === this.widgetEventPrefix ?
			type :
			this.widgetEventPrefix + type ).toLowerCase();
		// the original event may come from any element
		// so we need to reset the target on the new event
		event.target = this.element[ 0 ];

		// copy original event properties over to the new event
		orig = event.originalEvent;
		if ( orig ) {
			for ( prop in orig ) {
				if ( !( prop in event ) ) {
					event[ prop ] = orig[ prop ];
				}
			}
		}

		this.element.trigger( event, data );
		return !( $.isFunction( callback ) &&
			callback.apply( this.element[0], [ event ].concat( data ) ) === false ||
			event.isDefaultPrevented() );
	}
};

$.each( { show: "fadeIn", hide: "fadeOut" }, function( method, defaultEffect ) {
	$.Widget.prototype[ "_" + method ] = function( element, options, callback ) {
		if ( typeof options === "string" ) {
			options = { effect: options };
		}
		var hasOptions,
			effectName = !options ?
				method :
				options === true || typeof options === "number" ?
					defaultEffect :
					options.effect || defaultEffect;
		options = options || {};
		if ( typeof options === "number" ) {
			options = { duration: options };
		}
		hasOptions = !$.isEmptyObject( options );
		options.complete = callback;
		if ( options.delay ) {
			element.delay( options.delay );
		}
		if ( hasOptions && $.effects && $.effects.effect[ effectName ] ) {
			element[ method ]( options );
		} else if ( effectName !== method && element[ effectName ] ) {
			element[ effectName ]( options.duration, options.easing, callback );
		} else {
			element.queue(function( next ) {
				$( this )[ method ]();
				if ( callback ) {
					callback.call( element[ 0 ] );
				}
				next();
			});
		}
	};
});

var widget = $.widget;


/*!
 * jQuery UI Mouse 1.11.2
 * http://jqueryui.com
 *
 * Copyright 2014 jQuery Foundation and other contributors
 * Released under the MIT license.
 * http://jquery.org/license
 *
 * http://api.jqueryui.com/mouse/
 */


var mouseHandled = false;
$( document ).mouseup( function() {
	mouseHandled = false;
});

var mouse = $.widget("ui.mouse", {
	version: "1.11.2",
	options: {
		cancel: "input,textarea,button,select,option",
		distance: 1,
		delay: 0
	},
	_mouseInit: function() {
		var that = this;

		this.element
			.bind("mousedown." + this.widgetName, function(event) {
				return that._mouseDown(event);
			})
			.bind("click." + this.widgetName, function(event) {
				if (true === $.data(event.target, that.widgetName + ".preventClickEvent")) {
					$.removeData(event.target, that.widgetName + ".preventClickEvent");
					event.stopImmediatePropagation();
					return false;
				}
			});

		this.started = false;
	},

	// TODO: make sure destroying one instance of mouse doesn't mess with
	// other instances of mouse
	_mouseDestroy: function() {
		this.element.unbind("." + this.widgetName);
		if ( this._mouseMoveDelegate ) {
			this.document
				.unbind("mousemove." + this.widgetName, this._mouseMoveDelegate)
				.unbind("mouseup." + this.widgetName, this._mouseUpDelegate);
		}
	},

	_mouseDown: function(event) {
		// don't let more than one widget handle mouseStart
		if ( mouseHandled ) {
			return;
		}

		this._mouseMoved = false;

		// we may have missed mouseup (out of window)
		(this._mouseStarted && this._mouseUp(event));

		this._mouseDownEvent = event;

		var that = this,
			btnIsLeft = (event.which === 1),
			// event.target.nodeName works around a bug in IE 8 with
			// disabled inputs (#7620)
			elIsCancel = (typeof this.options.cancel === "string" && event.target.nodeName ? $(event.target).closest(this.options.cancel).length : false);
		if (!btnIsLeft || elIsCancel || !this._mouseCapture(event)) {
			return true;
		}

		this.mouseDelayMet = !this.options.delay;
		if (!this.mouseDelayMet) {
			this._mouseDelayTimer = setTimeout(function() {
				that.mouseDelayMet = true;
			}, this.options.delay);
		}

		if (this._mouseDistanceMet(event) && this._mouseDelayMet(event)) {
			this._mouseStarted = (this._mouseStart(event) !== false);
			if (!this._mouseStarted) {
				event.preventDefault();
				return true;
			}
		}

		// Click event may never have fired (Gecko & Opera)
		if (true === $.data(event.target, this.widgetName + ".preventClickEvent")) {
			$.removeData(event.target, this.widgetName + ".preventClickEvent");
		}

		// these delegates are required to keep context
		this._mouseMoveDelegate = function(event) {
			return that._mouseMove(event);
		};
		this._mouseUpDelegate = function(event) {
			return that._mouseUp(event);
		};

		this.document
			.bind( "mousemove." + this.widgetName, this._mouseMoveDelegate )
			.bind( "mouseup." + this.widgetName, this._mouseUpDelegate );

		event.preventDefault();

		mouseHandled = true;
		return true;
	},

	_mouseMove: function(event) {
		// Only check for mouseups outside the document if you've moved inside the document
		// at least once. This prevents the firing of mouseup in the case of IE<9, which will
		// fire a mousemove event if content is placed under the cursor. See #7778
		// Support: IE <9
		if ( this._mouseMoved ) {
			// IE mouseup check - mouseup happened when mouse was out of window
			if ($.ui.ie && ( !document.documentMode || document.documentMode < 9 ) && !event.button) {
				return this._mouseUp(event);

			// Iframe mouseup check - mouseup occurred in another document
			} else if ( !event.which ) {
				return this._mouseUp( event );
			}
		}

		if ( event.which || event.button ) {
			this._mouseMoved = true;
		}

		if (this._mouseStarted) {
			this._mouseDrag(event);
			return event.preventDefault();
		}

		if (this._mouseDistanceMet(event) && this._mouseDelayMet(event)) {
			this._mouseStarted =
				(this._mouseStart(this._mouseDownEvent, event) !== false);
			(this._mouseStarted ? this._mouseDrag(event) : this._mouseUp(event));
		}

		return !this._mouseStarted;
	},

	_mouseUp: function(event) {
		this.document
			.unbind( "mousemove." + this.widgetName, this._mouseMoveDelegate )
			.unbind( "mouseup." + this.widgetName, this._mouseUpDelegate );

		if (this._mouseStarted) {
			this._mouseStarted = false;

			if (event.target === this._mouseDownEvent.target) {
				$.data(event.target, this.widgetName + ".preventClickEvent", true);
			}

			this._mouseStop(event);
		}

		mouseHandled = false;
		return false;
	},

	_mouseDistanceMet: function(event) {
		return (Math.max(
				Math.abs(this._mouseDownEvent.pageX - event.pageX),
				Math.abs(this._mouseDownEvent.pageY - event.pageY)
			) >= this.options.distance
		);
	},

	_mouseDelayMet: function(/* event */) {
		return this.mouseDelayMet;
	},

	// These are placeholder methods, to be overriden by extending plugin
	_mouseStart: function(/* event */) {},
	_mouseDrag: function(/* event */) {},
	_mouseStop: function(/* event */) {},
	_mouseCapture: function(/* event */) { return true; }
});


/*!
 * jQuery UI Position 1.11.2
 * http://jqueryui.com
 *
 * Copyright 2014 jQuery Foundation and other contributors
 * Released under the MIT license.
 * http://jquery.org/license
 *
 * http://api.jqueryui.com/position/
 */

(function() {

$.ui = $.ui || {};

var cachedScrollbarWidth, supportsOffsetFractions,
	max = Math.max,
	abs = Math.abs,
	round = Math.round,
	rhorizontal = /left|center|right/,
	rvertical = /top|center|bottom/,
	roffset = /[\+\-]\d+(\.[\d]+)?%?/,
	rposition = /^\w+/,
	rpercent = /%$/,
	_position = $.fn.position;

function getOffsets( offsets, width, height ) {
	return [
		parseFloat( offsets[ 0 ] ) * ( rpercent.test( offsets[ 0 ] ) ? width / 100 : 1 ),
		parseFloat( offsets[ 1 ] ) * ( rpercent.test( offsets[ 1 ] ) ? height / 100 : 1 )
	];
}

function parseCss( element, property ) {
	return parseInt( $.css( element, property ), 10 ) || 0;
}

function getDimensions( elem ) {
	var raw = elem[0];
	if ( raw.nodeType === 9 ) {
		return {
			width: elem.width(),
			height: elem.height(),
			offset: { top: 0, left: 0 }
		};
	}
	if ( $.isWindow( raw ) ) {
		return {
			width: elem.width(),
			height: elem.height(),
			offset: { top: elem.scrollTop(), left: elem.scrollLeft() }
		};
	}
	if ( raw.preventDefault ) {
		return {
			width: 0,
			height: 0,
			offset: { top: raw.pageY, left: raw.pageX }
		};
	}
	return {
		width: elem.outerWidth(),
		height: elem.outerHeight(),
		offset: elem.offset()
	};
}

$.position = {
	scrollbarWidth: function() {
		if ( cachedScrollbarWidth !== undefined ) {
			return cachedScrollbarWidth;
		}
		var w1, w2,
			div = $( "<div style='display:block;position:absolute;width:50px;height:50px;overflow:hidden;'><div style='height:100px;width:auto;'></div></div>" ),
			innerDiv = div.children()[0];

		$( "body" ).append( div );
		w1 = innerDiv.offsetWidth;
		div.css( "overflow", "scroll" );

		w2 = innerDiv.offsetWidth;

		if ( w1 === w2 ) {
			w2 = div[0].clientWidth;
		}

		div.remove();

		return (cachedScrollbarWidth = w1 - w2);
	},
	getScrollInfo: function( within ) {
		var overflowX = within.isWindow || within.isDocument ? "" :
				within.element.css( "overflow-x" ),
			overflowY = within.isWindow || within.isDocument ? "" :
				within.element.css( "overflow-y" ),
			hasOverflowX = overflowX === "scroll" ||
				( overflowX === "auto" && within.width < within.element[0].scrollWidth ),
			hasOverflowY = overflowY === "scroll" ||
				( overflowY === "auto" && within.height < within.element[0].scrollHeight );
		return {
			width: hasOverflowY ? $.position.scrollbarWidth() : 0,
			height: hasOverflowX ? $.position.scrollbarWidth() : 0
		};
	},
	getWithinInfo: function( element ) {
		var withinElement = $( element || window ),
			isWindow = $.isWindow( withinElement[0] ),
			isDocument = !!withinElement[ 0 ] && withinElement[ 0 ].nodeType === 9;
		return {
			element: withinElement,
			isWindow: isWindow,
			isDocument: isDocument,
			offset: withinElement.offset() || { left: 0, top: 0 },
			scrollLeft: withinElement.scrollLeft(),
			scrollTop: withinElement.scrollTop(),

			// support: jQuery 1.6.x
			// jQuery 1.6 doesn't support .outerWidth/Height() on documents or windows
			width: isWindow || isDocument ? withinElement.width() : withinElement.outerWidth(),
			height: isWindow || isDocument ? withinElement.height() : withinElement.outerHeight()
		};
	}
};

$.fn.position = function( options ) {
	if ( !options || !options.of ) {
		return _position.apply( this, arguments );
	}

	// make a copy, we don't want to modify arguments
	options = $.extend( {}, options );

	var atOffset, targetWidth, targetHeight, targetOffset, basePosition, dimensions,
		target = $( options.of ),
		within = $.position.getWithinInfo( options.within ),
		scrollInfo = $.position.getScrollInfo( within ),
		collision = ( options.collision || "flip" ).split( " " ),
		offsets = {};

	dimensions = getDimensions( target );
	if ( target[0].preventDefault ) {
		// force left top to allow flipping
		options.at = "left top";
	}
	targetWidth = dimensions.width;
	targetHeight = dimensions.height;
	targetOffset = dimensions.offset;
	// clone to reuse original targetOffset later
	basePosition = $.extend( {}, targetOffset );

	// force my and at to have valid horizontal and vertical positions
	// if a value is missing or invalid, it will be converted to center
	$.each( [ "my", "at" ], function() {
		var pos = ( options[ this ] || "" ).split( " " ),
			horizontalOffset,
			verticalOffset;

		if ( pos.length === 1) {
			pos = rhorizontal.test( pos[ 0 ] ) ?
				pos.concat( [ "center" ] ) :
				rvertical.test( pos[ 0 ] ) ?
					[ "center" ].concat( pos ) :
					[ "center", "center" ];
		}
		pos[ 0 ] = rhorizontal.test( pos[ 0 ] ) ? pos[ 0 ] : "center";
		pos[ 1 ] = rvertical.test( pos[ 1 ] ) ? pos[ 1 ] : "center";

		// calculate offsets
		horizontalOffset = roffset.exec( pos[ 0 ] );
		verticalOffset = roffset.exec( pos[ 1 ] );
		offsets[ this ] = [
			horizontalOffset ? horizontalOffset[ 0 ] : 0,
			verticalOffset ? verticalOffset[ 0 ] : 0
		];

		// reduce to just the positions without the offsets
		options[ this ] = [
			rposition.exec( pos[ 0 ] )[ 0 ],
			rposition.exec( pos[ 1 ] )[ 0 ]
		];
	});

	// normalize collision option
	if ( collision.length === 1 ) {
		collision[ 1 ] = collision[ 0 ];
	}

	if ( options.at[ 0 ] === "right" ) {
		basePosition.left += targetWidth;
	} else if ( options.at[ 0 ] === "center" ) {
		basePosition.left += targetWidth / 2;
	}

	if ( options.at[ 1 ] === "bottom" ) {
		basePosition.top += targetHeight;
	} else if ( options.at[ 1 ] === "center" ) {
		basePosition.top += targetHeight / 2;
	}

	atOffset = getOffsets( offsets.at, targetWidth, targetHeight );
	basePosition.left += atOffset[ 0 ];
	basePosition.top += atOffset[ 1 ];

	return this.each(function() {
		var collisionPosition, using,
			elem = $( this ),
			elemWidth = elem.outerWidth(),
			elemHeight = elem.outerHeight(),
			marginLeft = parseCss( this, "marginLeft" ),
			marginTop = parseCss( this, "marginTop" ),
			collisionWidth = elemWidth + marginLeft + parseCss( this, "marginRight" ) + scrollInfo.width,
			collisionHeight = elemHeight + marginTop + parseCss( this, "marginBottom" ) + scrollInfo.height,
			position = $.extend( {}, basePosition ),
			myOffset = getOffsets( offsets.my, elem.outerWidth(), elem.outerHeight() );

		if ( options.my[ 0 ] === "right" ) {
			position.left -= elemWidth;
		} else if ( options.my[ 0 ] === "center" ) {
			position.left -= elemWidth / 2;
		}

		if ( options.my[ 1 ] === "bottom" ) {
			position.top -= elemHeight;
		} else if ( options.my[ 1 ] === "center" ) {
			position.top -= elemHeight / 2;
		}

		position.left += myOffset[ 0 ];
		position.top += myOffset[ 1 ];

		// if the browser doesn't support fractions, then round for consistent results
		if ( !supportsOffsetFractions ) {
			position.left = round( position.left );
			position.top = round( position.top );
		}

		collisionPosition = {
			marginLeft: marginLeft,
			marginTop: marginTop
		};

		$.each( [ "left", "top" ], function( i, dir ) {
			if ( $.ui.position[ collision[ i ] ] ) {
				$.ui.position[ collision[ i ] ][ dir ]( position, {
					targetWidth: targetWidth,
					targetHeight: targetHeight,
					elemWidth: elemWidth,
					elemHeight: elemHeight,
					collisionPosition: collisionPosition,
					collisionWidth: collisionWidth,
					collisionHeight: collisionHeight,
					offset: [ atOffset[ 0 ] + myOffset[ 0 ], atOffset [ 1 ] + myOffset[ 1 ] ],
					my: options.my,
					at: options.at,
					within: within,
					elem: elem
				});
			}
		});

		if ( options.using ) {
			// adds feedback as second argument to using callback, if present
			using = function( props ) {
				var left = targetOffset.left - position.left,
					right = left + targetWidth - elemWidth,
					top = targetOffset.top - position.top,
					bottom = top + targetHeight - elemHeight,
					feedback = {
						target: {
							element: target,
							left: targetOffset.left,
							top: targetOffset.top,
							width: targetWidth,
							height: targetHeight
						},
						element: {
							element: elem,
							left: position.left,
							top: position.top,
							width: elemWidth,
							height: elemHeight
						},
						horizontal: right < 0 ? "left" : left > 0 ? "right" : "center",
						vertical: bottom < 0 ? "top" : top > 0 ? "bottom" : "middle"
					};
				if ( targetWidth < elemWidth && abs( left + right ) < targetWidth ) {
					feedback.horizontal = "center";
				}
				if ( targetHeight < elemHeight && abs( top + bottom ) < targetHeight ) {
					feedback.vertical = "middle";
				}
				if ( max( abs( left ), abs( right ) ) > max( abs( top ), abs( bottom ) ) ) {
					feedback.important = "horizontal";
				} else {
					feedback.important = "vertical";
				}
				options.using.call( this, props, feedback );
			};
		}

		elem.offset( $.extend( position, { using: using } ) );
	});
};

$.ui.position = {
	fit: {
		left: function( position, data ) {
			var within = data.within,
				withinOffset = within.isWindow ? within.scrollLeft : within.offset.left,
				outerWidth = within.width,
				collisionPosLeft = position.left - data.collisionPosition.marginLeft,
				overLeft = withinOffset - collisionPosLeft,
				overRight = collisionPosLeft + data.collisionWidth - outerWidth - withinOffset,
				newOverRight;

			// element is wider than within
			if ( data.collisionWidth > outerWidth ) {
				// element is initially over the left side of within
				if ( overLeft > 0 && overRight <= 0 ) {
					newOverRight = position.left + overLeft + data.collisionWidth - outerWidth - withinOffset;
					position.left += overLeft - newOverRight;
				// element is initially over right side of within
				} else if ( overRight > 0 && overLeft <= 0 ) {
					position.left = withinOffset;
				// element is initially over both left and right sides of within
				} else {
					if ( overLeft > overRight ) {
						position.left = withinOffset + outerWidth - data.collisionWidth;
					} else {
						position.left = withinOffset;
					}
				}
			// too far left -> align with left edge
			} else if ( overLeft > 0 ) {
				position.left += overLeft;
			// too far right -> align with right edge
			} else if ( overRight > 0 ) {
				position.left -= overRight;
			// adjust based on position and margin
			} else {
				position.left = max( position.left - collisionPosLeft, position.left );
			}
		},
		top: function( position, data ) {
			var within = data.within,
				withinOffset = within.isWindow ? within.scrollTop : within.offset.top,
				outerHeight = data.within.height,
				collisionPosTop = position.top - data.collisionPosition.marginTop,
				overTop = withinOffset - collisionPosTop,
				overBottom = collisionPosTop + data.collisionHeight - outerHeight - withinOffset,
				newOverBottom;

			// element is taller than within
			if ( data.collisionHeight > outerHeight ) {
				// element is initially over the top of within
				if ( overTop > 0 && overBottom <= 0 ) {
					newOverBottom = position.top + overTop + data.collisionHeight - outerHeight - withinOffset;
					position.top += overTop - newOverBottom;
				// element is initially over bottom of within
				} else if ( overBottom > 0 && overTop <= 0 ) {
					position.top = withinOffset;
				// element is initially over both top and bottom of within
				} else {
					if ( overTop > overBottom ) {
						position.top = withinOffset + outerHeight - data.collisionHeight;
					} else {
						position.top = withinOffset;
					}
				}
			// too far up -> align with top
			} else if ( overTop > 0 ) {
				position.top += overTop;
			// too far down -> align with bottom edge
			} else if ( overBottom > 0 ) {
				position.top -= overBottom;
			// adjust based on position and margin
			} else {
				position.top = max( position.top - collisionPosTop, position.top );
			}
		}
	},
	flip: {
		left: function( position, data ) {
			var within = data.within,
				withinOffset = within.offset.left + within.scrollLeft,
				outerWidth = within.width,
				offsetLeft = within.isWindow ? within.scrollLeft : within.offset.left,
				collisionPosLeft = position.left - data.collisionPosition.marginLeft,
				overLeft = collisionPosLeft - offsetLeft,
				overRight = collisionPosLeft + data.collisionWidth - outerWidth - offsetLeft,
				myOffset = data.my[ 0 ] === "left" ?
					-data.elemWidth :
					data.my[ 0 ] === "right" ?
						data.elemWidth :
						0,
				atOffset = data.at[ 0 ] === "left" ?
					data.targetWidth :
					data.at[ 0 ] === "right" ?
						-data.targetWidth :
						0,
				offset = -2 * data.offset[ 0 ],
				newOverRight,
				newOverLeft;

			if ( overLeft < 0 ) {
				newOverRight = position.left + myOffset + atOffset + offset + data.collisionWidth - outerWidth - withinOffset;
				if ( newOverRight < 0 || newOverRight < abs( overLeft ) ) {
					position.left += myOffset + atOffset + offset;
				}
			} else if ( overRight > 0 ) {
				newOverLeft = position.left - data.collisionPosition.marginLeft + myOffset + atOffset + offset - offsetLeft;
				if ( newOverLeft > 0 || abs( newOverLeft ) < overRight ) {
					position.left += myOffset + atOffset + offset;
				}
			}
		},
		top: function( position, data ) {
			var within = data.within,
				withinOffset = within.offset.top + within.scrollTop,
				outerHeight = within.height,
				offsetTop = within.isWindow ? within.scrollTop : within.offset.top,
				collisionPosTop = position.top - data.collisionPosition.marginTop,
				overTop = collisionPosTop - offsetTop,
				overBottom = collisionPosTop + data.collisionHeight - outerHeight - offsetTop,
				top = data.my[ 1 ] === "top",
				myOffset = top ?
					-data.elemHeight :
					data.my[ 1 ] === "bottom" ?
						data.elemHeight :
						0,
				atOffset = data.at[ 1 ] === "top" ?
					data.targetHeight :
					data.at[ 1 ] === "bottom" ?
						-data.targetHeight :
						0,
				offset = -2 * data.offset[ 1 ],
				newOverTop,
				newOverBottom;
			if ( overTop < 0 ) {
				newOverBottom = position.top + myOffset + atOffset + offset + data.collisionHeight - outerHeight - withinOffset;
				if ( ( position.top + myOffset + atOffset + offset) > overTop && ( newOverBottom < 0 || newOverBottom < abs( overTop ) ) ) {
					position.top += myOffset + atOffset + offset;
				}
			} else if ( overBottom > 0 ) {
				newOverTop = position.top - data.collisionPosition.marginTop + myOffset + atOffset + offset - offsetTop;
				if ( ( position.top + myOffset + atOffset + offset) > overBottom && ( newOverTop > 0 || abs( newOverTop ) < overBottom ) ) {
					position.top += myOffset + atOffset + offset;
				}
			}
		}
	},
	flipfit: {
		left: function() {
			$.ui.position.flip.left.apply( this, arguments );
			$.ui.position.fit.left.apply( this, arguments );
		},
		top: function() {
			$.ui.position.flip.top.apply( this, arguments );
			$.ui.position.fit.top.apply( this, arguments );
		}
	}
};

// fraction support test
(function() {
	var testElement, testElementParent, testElementStyle, offsetLeft, i,
		body = document.getElementsByTagName( "body" )[ 0 ],
		div = document.createElement( "div" );

	//Create a "fake body" for testing based on method used in jQuery.support
	testElement = document.createElement( body ? "div" : "body" );
	testElementStyle = {
		visibility: "hidden",
		width: 0,
		height: 0,
		border: 0,
		margin: 0,
		background: "none"
	};
	if ( body ) {
		$.extend( testElementStyle, {
			position: "absolute",
			left: "-1000px",
			top: "-1000px"
		});
	}
	for ( i in testElementStyle ) {
		testElement.style[ i ] = testElementStyle[ i ];
	}
	testElement.appendChild( div );
	testElementParent = body || document.documentElement;
	testElementParent.insertBefore( testElement, testElementParent.firstChild );

	div.style.cssText = "position: absolute; left: 10.7432222px;";

	offsetLeft = $( div ).offset().left;
	supportsOffsetFractions = offsetLeft > 10 && offsetLeft < 11;

	testElement.innerHTML = "";
	testElementParent.removeChild( testElement );
})();

})();

var position = $.ui.position;


/*!
 * jQuery UI Draggable 1.11.2
 * http://jqueryui.com
 *
 * Copyright 2014 jQuery Foundation and other contributors
 * Released under the MIT license.
 * http://jquery.org/license
 *
 * http://api.jqueryui.com/draggable/
 */


$.widget("ui.draggable", $.ui.mouse, {
	version: "1.11.2",
	widgetEventPrefix: "drag",
	options: {
		addClasses: true,
		appendTo: "parent",
		axis: false,
		connectToSortable: false,
		containment: false,
		cursor: "auto",
		cursorAt: false,
		grid: false,
		handle: false,
		helper: "original",
		iframeFix: false,
		opacity: false,
		refreshPositions: false,
		revert: false,
		revertDuration: 500,
		scope: "default",
		scroll: true,
		scrollSensitivity: 20,
		scrollSpeed: 20,
		snap: false,
		snapMode: "both",
		snapTolerance: 20,
		stack: false,
		zIndex: false,

		// callbacks
		drag: null,
		start: null,
		stop: null
	},
	_create: function() {

		if ( this.options.helper === "original" ) {
			this._setPositionRelative();
		}
		if (this.options.addClasses){
			this.element.addClass("ui-draggable");
		}
		if (this.options.disabled){
			this.element.addClass("ui-draggable-disabled");
		}
		this._setHandleClassName();

		this._mouseInit();
	},

	_setOption: function( key, value ) {
		this._super( key, value );
		if ( key === "handle" ) {
			this._removeHandleClassName();
			this._setHandleClassName();
		}
	},

	_destroy: function() {
		if ( ( this.helper || this.element ).is( ".ui-draggable-dragging" ) ) {
			this.destroyOnClear = true;
			return;
		}
		this.element.removeClass( "ui-draggable ui-draggable-dragging ui-draggable-disabled" );
		this._removeHandleClassName();
		this._mouseDestroy();
	},

	_mouseCapture: function(event) {
		var o = this.options;

		this._blurActiveElement( event );

		// among others, prevent a drag on a resizable-handle
		if (this.helper || o.disabled || $(event.target).closest(".ui-resizable-handle").length > 0) {
			return false;
		}

		//Quit if we're not on a valid handle
		this.handle = this._getHandle(event);
		if (!this.handle) {
			return false;
		}

		this._blockFrames( o.iframeFix === true ? "iframe" : o.iframeFix );

		return true;

	},

	_blockFrames: function( selector ) {
		this.iframeBlocks = this.document.find( selector ).map(function() {
			var iframe = $( this );

			return $( "<div>" )
				.css( "position", "absolute" )
				.appendTo( iframe.parent() )
				.outerWidth( iframe.outerWidth() )
				.outerHeight( iframe.outerHeight() )
				.offset( iframe.offset() )[ 0 ];
		});
	},

	_unblockFrames: function() {
		if ( this.iframeBlocks ) {
			this.iframeBlocks.remove();
			delete this.iframeBlocks;
		}
	},

	_blurActiveElement: function( event ) {
		var document = this.document[ 0 ];

		// Only need to blur if the event occurred on the draggable itself, see #10527
		if ( !this.handleElement.is( event.target ) ) {
			return;
		}

		// support: IE9
		// IE9 throws an "Unspecified error" accessing document.activeElement from an <iframe>
		try {

			// Support: IE9, IE10
			// If the <body> is blurred, IE will switch windows, see #9520
			if ( document.activeElement && document.activeElement.nodeName.toLowerCase() !== "body" ) {

				// Blur any element that currently has focus, see #4261
				$( document.activeElement ).blur();
			}
		} catch ( error ) {}
	},

	_mouseStart: function(event) {

		var o = this.options;

		//Create and append the visible helper
		this.helper = this._createHelper(event);

		this.helper.addClass("ui-draggable-dragging");

		//Cache the helper size
		this._cacheHelperProportions();

		//If ddmanager is used for droppables, set the global draggable
		if ($.ui.ddmanager) {
			$.ui.ddmanager.current = this;
		}

		/*
		 * - Position generation -
		 * This block generates everything position related - it's the core of draggables.
		 */

		//Cache the margins of the original element
		this._cacheMargins();

		//Store the helper's css position
		this.cssPosition = this.helper.css( "position" );
		this.scrollParent = this.helper.scrollParent( true );
		this.offsetParent = this.helper.offsetParent();
		this.hasFixedAncestor = this.helper.parents().filter(function() {
				return $( this ).css( "position" ) === "fixed";
			}).length > 0;

		//The element's absolute position on the page minus margins
		this.positionAbs = this.element.offset();
		this._refreshOffsets( event );

		//Generate the original position
		this.originalPosition = this.position = this._generatePosition( event, false );
		this.originalPageX = event.pageX;
		this.originalPageY = event.pageY;

		//Adjust the mouse offset relative to the helper if "cursorAt" is supplied
		(o.cursorAt && this._adjustOffsetFromHelper(o.cursorAt));

		//Set a containment if given in the options
		this._setContainment();

		//Trigger event + callbacks
		if (this._trigger("start", event) === false) {
			this._clear();
			return false;
		}

		//Recache the helper size
		this._cacheHelperProportions();

		//Prepare the droppable offsets
		if ($.ui.ddmanager && !o.dropBehaviour) {
			$.ui.ddmanager.prepareOffsets(this, event);
		}

		// Reset helper's right/bottom css if they're set and set explicit width/height instead
		// as this prevents resizing of elements with right/bottom set (see #7772)
		this._normalizeRightBottom();

		this._mouseDrag(event, true); //Execute the drag once - this causes the helper not to be visible before getting its correct position

		//If the ddmanager is used for droppables, inform the manager that dragging has started (see #5003)
		if ( $.ui.ddmanager ) {
			$.ui.ddmanager.dragStart(this, event);
		}

		return true;
	},

	_refreshOffsets: function( event ) {
		this.offset = {
			top: this.positionAbs.top - this.margins.top,
			left: this.positionAbs.left - this.margins.left,
			scroll: false,
			parent: this._getParentOffset(),
			relative: this._getRelativeOffset()
		};

		this.offset.click = {
			left: event.pageX - this.offset.left,
			top: event.pageY - this.offset.top
		};
	},

	_mouseDrag: function(event, noPropagation) {
		// reset any necessary cached properties (see #5009)
		if ( this.hasFixedAncestor ) {
			this.offset.parent = this._getParentOffset();
		}

		//Compute the helpers position
		this.position = this._generatePosition( event, true );
		this.positionAbs = this._convertPositionTo("absolute");

		//Call plugins and callbacks and use the resulting position if something is returned
		if (!noPropagation) {
			var ui = this._uiHash();
			if (this._trigger("drag", event, ui) === false) {
				this._mouseUp({});
				return false;
			}
			this.position = ui.position;
		}

		this.helper[ 0 ].style.left = this.position.left + "px";
		this.helper[ 0 ].style.top = this.position.top + "px";

		if ($.ui.ddmanager) {
			$.ui.ddmanager.drag(this, event);
		}

		return false;
	},

	_mouseStop: function(event) {

		//If we are using droppables, inform the manager about the drop
		var that = this,
			dropped = false;
		if ($.ui.ddmanager && !this.options.dropBehaviour) {
			dropped = $.ui.ddmanager.drop(this, event);
		}

		//if a drop comes from outside (a sortable)
		if (this.dropped) {
			dropped = this.dropped;
			this.dropped = false;
		}

		if ((this.options.revert === "invalid" && !dropped) || (this.options.revert === "valid" && dropped) || this.options.revert === true || ($.isFunction(this.options.revert) && this.options.revert.call(this.element, dropped))) {
			$(this.helper).animate(this.originalPosition, parseInt(this.options.revertDuration, 10), function() {
				if (that._trigger("stop", event) !== false) {
					that._clear();
				}
			});
		} else {
			if (this._trigger("stop", event) !== false) {
				this._clear();
			}
		}

		return false;
	},

	_mouseUp: function( event ) {
		this._unblockFrames();

		//If the ddmanager is used for droppables, inform the manager that dragging has stopped (see #5003)
		if ( $.ui.ddmanager ) {
			$.ui.ddmanager.dragStop(this, event);
		}

		// Only need to focus if the event occurred on the draggable itself, see #10527
		if ( this.handleElement.is( event.target ) ) {
			// The interaction is over; whether or not the click resulted in a drag, focus the element
			this.element.focus();
		}

		return $.ui.mouse.prototype._mouseUp.call(this, event);
	},

	cancel: function() {

		if (this.helper.is(".ui-draggable-dragging")) {
			this._mouseUp({});
		} else {
			this._clear();
		}

		return this;

	},

	_getHandle: function(event) {
		return this.options.handle ?
			!!$( event.target ).closest( this.element.find( this.options.handle ) ).length :
			true;
	},

	_setHandleClassName: function() {
		this.handleElement = this.options.handle ?
			this.element.find( this.options.handle ) : this.element;
		this.handleElement.addClass( "ui-draggable-handle" );
	},

	_removeHandleClassName: function() {
		this.handleElement.removeClass( "ui-draggable-handle" );
	},

	_createHelper: function(event) {

		var o = this.options,
			helperIsFunction = $.isFunction( o.helper ),
			helper = helperIsFunction ?
				$( o.helper.apply( this.element[ 0 ], [ event ] ) ) :
				( o.helper === "clone" ?
					this.element.clone().removeAttr( "id" ) :
					this.element );

		if (!helper.parents("body").length) {
			helper.appendTo((o.appendTo === "parent" ? this.element[0].parentNode : o.appendTo));
		}

		// http://bugs.jqueryui.com/ticket/9446
		// a helper function can return the original element
		// which wouldn't have been set to relative in _create
		if ( helperIsFunction && helper[ 0 ] === this.element[ 0 ] ) {
			this._setPositionRelative();
		}

		if (helper[0] !== this.element[0] && !(/(fixed|absolute)/).test(helper.css("position"))) {
			helper.css("position", "absolute");
		}

		return helper;

	},

	_setPositionRelative: function() {
		if ( !( /^(?:r|a|f)/ ).test( this.element.css( "position" ) ) ) {
			this.element[ 0 ].style.position = "relative";
		}
	},

	_adjustOffsetFromHelper: function(obj) {
		if (typeof obj === "string") {
			obj = obj.split(" ");
		}
		if ($.isArray(obj)) {
			obj = { left: +obj[0], top: +obj[1] || 0 };
		}
		if ("left" in obj) {
			this.offset.click.left = obj.left + this.margins.left;
		}
		if ("right" in obj) {
			this.offset.click.left = this.helperProportions.width - obj.right + this.margins.left;
		}
		if ("top" in obj) {
			this.offset.click.top = obj.top + this.margins.top;
		}
		if ("bottom" in obj) {
			this.offset.click.top = this.helperProportions.height - obj.bottom + this.margins.top;
		}
	},

	_isRootNode: function( element ) {
		return ( /(html|body)/i ).test( element.tagName ) || element === this.document[ 0 ];
	},

	_getParentOffset: function() {

		//Get the offsetParent and cache its position
		var po = this.offsetParent.offset(),
			document = this.document[ 0 ];

		// This is a special case where we need to modify a offset calculated on start, since the following happened:
		// 1. The position of the helper is absolute, so it's position is calculated based on the next positioned parent
		// 2. The actual offset parent is a child of the scroll parent, and the scroll parent isn't the document, which means that
		//    the scroll is included in the initial calculation of the offset of the parent, and never recalculated upon drag
		if (this.cssPosition === "absolute" && this.scrollParent[0] !== document && $.contains(this.scrollParent[0], this.offsetParent[0])) {
			po.left += this.scrollParent.scrollLeft();
			po.top += this.scrollParent.scrollTop();
		}

		if ( this._isRootNode( this.offsetParent[ 0 ] ) ) {
			po = { top: 0, left: 0 };
		}

		return {
			top: po.top + (parseInt(this.offsetParent.css("borderTopWidth"), 10) || 0),
			left: po.left + (parseInt(this.offsetParent.css("borderLeftWidth"), 10) || 0)
		};

	},

	_getRelativeOffset: function() {
		if ( this.cssPosition !== "relative" ) {
			return { top: 0, left: 0 };
		}

		var p = this.element.position(),
			scrollIsRootNode = this._isRootNode( this.scrollParent[ 0 ] );

		return {
			top: p.top - ( parseInt(this.helper.css( "top" ), 10) || 0 ) + ( !scrollIsRootNode ? this.scrollParent.scrollTop() : 0 ),
			left: p.left - ( parseInt(this.helper.css( "left" ), 10) || 0 ) + ( !scrollIsRootNode ? this.scrollParent.scrollLeft() : 0 )
		};

	},

	_cacheMargins: function() {
		this.margins = {
			left: (parseInt(this.element.css("marginLeft"), 10) || 0),
			top: (parseInt(this.element.css("marginTop"), 10) || 0),
			right: (parseInt(this.element.css("marginRight"), 10) || 0),
			bottom: (parseInt(this.element.css("marginBottom"), 10) || 0)
		};
	},

	_cacheHelperProportions: function() {
		this.helperProportions = {
			width: this.helper.outerWidth(),
			height: this.helper.outerHeight()
		};
	},

	_setContainment: function() {

		var isUserScrollable, c, ce,
			o = this.options,
			document = this.document[ 0 ];

		this.relativeContainer = null;

		if ( !o.containment ) {
			this.containment = null;
			return;
		}

		if ( o.containment === "window" ) {
			this.containment = [
				$( window ).scrollLeft() - this.offset.relative.left - this.offset.parent.left,
				$( window ).scrollTop() - this.offset.relative.top - this.offset.parent.top,
				$( window ).scrollLeft() + $( window ).width() - this.helperProportions.width - this.margins.left,
				$( window ).scrollTop() + ( $( window ).height() || document.body.parentNode.scrollHeight ) - this.helperProportions.height - this.margins.top
			];
			return;
		}

		if ( o.containment === "document") {
			this.containment = [
				0,
				0,
				$( document ).width() - this.helperProportions.width - this.margins.left,
				( $( document ).height() || document.body.parentNode.scrollHeight ) - this.helperProportions.height - this.margins.top
			];
			return;
		}

		if ( o.containment.constructor === Array ) {
			this.containment = o.containment;
			return;
		}

		if ( o.containment === "parent" ) {
			o.containment = this.helper[ 0 ].parentNode;
		}

		c = $( o.containment );
		ce = c[ 0 ];

		if ( !ce ) {
			return;
		}

		isUserScrollable = /(scroll|auto)/.test( c.css( "overflow" ) );

		this.containment = [
			( parseInt( c.css( "borderLeftWidth" ), 10 ) || 0 ) + ( parseInt( c.css( "paddingLeft" ), 10 ) || 0 ),
			( parseInt( c.css( "borderTopWidth" ), 10 ) || 0 ) + ( parseInt( c.css( "paddingTop" ), 10 ) || 0 ),
			( isUserScrollable ? Math.max( ce.scrollWidth, ce.offsetWidth ) : ce.offsetWidth ) -
				( parseInt( c.css( "borderRightWidth" ), 10 ) || 0 ) -
				( parseInt( c.css( "paddingRight" ), 10 ) || 0 ) -
				this.helperProportions.width -
				this.margins.left -
				this.margins.right,
			( isUserScrollable ? Math.max( ce.scrollHeight, ce.offsetHeight ) : ce.offsetHeight ) -
				( parseInt( c.css( "borderBottomWidth" ), 10 ) || 0 ) -
				( parseInt( c.css( "paddingBottom" ), 10 ) || 0 ) -
				this.helperProportions.height -
				this.margins.top -
				this.margins.bottom
		];
		this.relativeContainer = c;
	},

	_convertPositionTo: function(d, pos) {

		if (!pos) {
			pos = this.position;
		}

		var mod = d === "absolute" ? 1 : -1,
			scrollIsRootNode = this._isRootNode( this.scrollParent[ 0 ] );

		return {
			top: (
				pos.top	+																// The absolute mouse position
				this.offset.relative.top * mod +										// Only for relative positioned nodes: Relative offset from element to offset parent
				this.offset.parent.top * mod -										// The offsetParent's offset without borders (offset + border)
				( ( this.cssPosition === "fixed" ? -this.offset.scroll.top : ( scrollIsRootNode ? 0 : this.offset.scroll.top ) ) * mod)
			),
			left: (
				pos.left +																// The absolute mouse position
				this.offset.relative.left * mod +										// Only for relative positioned nodes: Relative offset from element to offset parent
				this.offset.parent.left * mod	-										// The offsetParent's offset without borders (offset + border)
				( ( this.cssPosition === "fixed" ? -this.offset.scroll.left : ( scrollIsRootNode ? 0 : this.offset.scroll.left ) ) * mod)
			)
		};

	},

	_generatePosition: function( event, constrainPosition ) {

		var containment, co, top, left,
			o = this.options,
			scrollIsRootNode = this._isRootNode( this.scrollParent[ 0 ] ),
			pageX = event.pageX,
			pageY = event.pageY;

		// Cache the scroll
		if ( !scrollIsRootNode || !this.offset.scroll ) {
			this.offset.scroll = {
				top: this.scrollParent.scrollTop(),
				left: this.scrollParent.scrollLeft()
			};
		}

		/*
		 * - Position constraining -
		 * Constrain the position to a mix of grid, containment.
		 */

		// If we are not dragging yet, we won't check for options
		if ( constrainPosition ) {
			if ( this.containment ) {
				if ( this.relativeContainer ){
					co = this.relativeContainer.offset();
					containment = [
						this.containment[ 0 ] + co.left,
						this.containment[ 1 ] + co.top,
						this.containment[ 2 ] + co.left,
						this.containment[ 3 ] + co.top
					];
				} else {
					containment = this.containment;
				}

				if (event.pageX - this.offset.click.left < containment[0]) {
					pageX = containment[0] + this.offset.click.left;
				}
				if (event.pageY - this.offset.click.top < containment[1]) {
					pageY = containment[1] + this.offset.click.top;
				}
				if (event.pageX - this.offset.click.left > containment[2]) {
					pageX = containment[2] + this.offset.click.left;
				}
				if (event.pageY - this.offset.click.top > containment[3]) {
					pageY = containment[3] + this.offset.click.top;
				}
			}

			if (o.grid) {
				//Check for grid elements set to 0 to prevent divide by 0 error causing invalid argument errors in IE (see ticket #6950)
				top = o.grid[1] ? this.originalPageY + Math.round((pageY - this.originalPageY) / o.grid[1]) * o.grid[1] : this.originalPageY;
				pageY = containment ? ((top - this.offset.click.top >= containment[1] || top - this.offset.click.top > containment[3]) ? top : ((top - this.offset.click.top >= containment[1]) ? top - o.grid[1] : top + o.grid[1])) : top;

				left = o.grid[0] ? this.originalPageX + Math.round((pageX - this.originalPageX) / o.grid[0]) * o.grid[0] : this.originalPageX;
				pageX = containment ? ((left - this.offset.click.left >= containment[0] || left - this.offset.click.left > containment[2]) ? left : ((left - this.offset.click.left >= containment[0]) ? left - o.grid[0] : left + o.grid[0])) : left;
			}

			if ( o.axis === "y" ) {
				pageX = this.originalPageX;
			}

			if ( o.axis === "x" ) {
				pageY = this.originalPageY;
			}
		}

		return {
			top: (
				pageY -																	// The absolute mouse position
				this.offset.click.top	-												// Click offset (relative to the element)
				this.offset.relative.top -												// Only for relative positioned nodes: Relative offset from element to offset parent
				this.offset.parent.top +												// The offsetParent's offset without borders (offset + border)
				( this.cssPosition === "fixed" ? -this.offset.scroll.top : ( scrollIsRootNode ? 0 : this.offset.scroll.top ) )
			),
			left: (
				pageX -																	// The absolute mouse position
				this.offset.click.left -												// Click offset (relative to the element)
				this.offset.relative.left -												// Only for relative positioned nodes: Relative offset from element to offset parent
				this.offset.parent.left +												// The offsetParent's offset without borders (offset + border)
				( this.cssPosition === "fixed" ? -this.offset.scroll.left : ( scrollIsRootNode ? 0 : this.offset.scroll.left ) )
			)
		};

	},

	_clear: function() {
		this.helper.removeClass("ui-draggable-dragging");
		if (this.helper[0] !== this.element[0] && !this.cancelHelperRemoval) {
			this.helper.remove();
		}
		this.helper = null;
		this.cancelHelperRemoval = false;
		if ( this.destroyOnClear ) {
			this.destroy();
		}
	},

	_normalizeRightBottom: function() {
		if ( this.options.axis !== "y" && this.helper.css( "right" ) !== "auto" ) {
			this.helper.width( this.helper.width() );
			this.helper.css( "right", "auto" );
		}
		if ( this.options.axis !== "x" && this.helper.css( "bottom" ) !== "auto" ) {
			this.helper.height( this.helper.height() );
			this.helper.css( "bottom", "auto" );
		}
	},

	// From now on bulk stuff - mainly helpers

	_trigger: function( type, event, ui ) {
		ui = ui || this._uiHash();
		$.ui.plugin.call( this, type, [ event, ui, this ], true );

		// Absolute position and offset (see #6884 ) have to be recalculated after plugins
		if ( /^(drag|start|stop)/.test( type ) ) {
			this.positionAbs = this._convertPositionTo( "absolute" );
			ui.offset = this.positionAbs;
		}
		return $.Widget.prototype._trigger.call( this, type, event, ui );
	},

	plugins: {},

	_uiHash: function() {
		return {
			helper: this.helper,
			position: this.position,
			originalPosition: this.originalPosition,
			offset: this.positionAbs
		};
	}

});

$.ui.plugin.add( "draggable", "connectToSortable", {
	start: function( event, ui, draggable ) {
		var uiSortable = $.extend( {}, ui, {
			item: draggable.element
		});

		draggable.sortables = [];
		$( draggable.options.connectToSortable ).each(function() {
			var sortable = $( this ).sortable( "instance" );

			if ( sortable && !sortable.options.disabled ) {
				draggable.sortables.push( sortable );

				// refreshPositions is called at drag start to refresh the containerCache
				// which is used in drag. This ensures it's initialized and synchronized
				// with any changes that might have happened on the page since initialization.
				sortable.refreshPositions();
				sortable._trigger("activate", event, uiSortable);
			}
		});
	},
	stop: function( event, ui, draggable ) {
		var uiSortable = $.extend( {}, ui, {
			item: draggable.element
		});

		draggable.cancelHelperRemoval = false;

		$.each( draggable.sortables, function() {
			var sortable = this;

			if ( sortable.isOver ) {
				sortable.isOver = 0;

				// Allow this sortable to handle removing the helper
				draggable.cancelHelperRemoval = true;
				sortable.cancelHelperRemoval = false;

				// Use _storedCSS To restore properties in the sortable,
				// as this also handles revert (#9675) since the draggable
				// may have modified them in unexpected ways (#8809)
				sortable._storedCSS = {
					position: sortable.placeholder.css( "position" ),
					top: sortable.placeholder.css( "top" ),
					left: sortable.placeholder.css( "left" )
				};

				sortable._mouseStop(event);

				// Once drag has ended, the sortable should return to using
				// its original helper, not the shared helper from draggable
				sortable.options.helper = sortable.options._helper;
			} else {
				// Prevent this Sortable from removing the helper.
				// However, don't set the draggable to remove the helper
				// either as another connected Sortable may yet handle the removal.
				sortable.cancelHelperRemoval = true;

				sortable._trigger( "deactivate", event, uiSortable );
			}
		});
	},
	drag: function( event, ui, draggable ) {
		$.each( draggable.sortables, function() {
			var innermostIntersecting = false,
				sortable = this;

			// Copy over variables that sortable's _intersectsWith uses
			sortable.positionAbs = draggable.positionAbs;
			sortable.helperProportions = draggable.helperProportions;
			sortable.offset.click = draggable.offset.click;

			if ( sortable._intersectsWith( sortable.containerCache ) ) {
				innermostIntersecting = true;

				$.each( draggable.sortables, function() {
					// Copy over variables that sortable's _intersectsWith uses
					this.positionAbs = draggable.positionAbs;
					this.helperProportions = draggable.helperProportions;
					this.offset.click = draggable.offset.click;

					if ( this !== sortable &&
							this._intersectsWith( this.containerCache ) &&
							$.contains( sortable.element[ 0 ], this.element[ 0 ] ) ) {
						innermostIntersecting = false;
					}

					return innermostIntersecting;
				});
			}

			if ( innermostIntersecting ) {
				// If it intersects, we use a little isOver variable and set it once,
				// so that the move-in stuff gets fired only once.
				if ( !sortable.isOver ) {
					sortable.isOver = 1;

					sortable.currentItem = ui.helper
						.appendTo( sortable.element )
						.data( "ui-sortable-item", true );

					// Store helper option to later restore it
					sortable.options._helper = sortable.options.helper;

					sortable.options.helper = function() {
						return ui.helper[ 0 ];
					};

					// Fire the start events of the sortable with our passed browser event,
					// and our own helper (so it doesn't create a new one)
					event.target = sortable.currentItem[ 0 ];
					sortable._mouseCapture( event, true );
					sortable._mouseStart( event, true, true );

					// Because the browser event is way off the new appended portlet,
					// modify necessary variables to reflect the changes
					sortable.offset.click.top = draggable.offset.click.top;
					sortable.offset.click.left = draggable.offset.click.left;
					sortable.offset.parent.left -= draggable.offset.parent.left -
						sortable.offset.parent.left;
					sortable.offset.parent.top -= draggable.offset.parent.top -
						sortable.offset.parent.top;

					draggable._trigger( "toSortable", event );

					// Inform draggable that the helper is in a valid drop zone,
					// used solely in the revert option to handle "valid/invalid".
					draggable.dropped = sortable.element;

					// Need to refreshPositions of all sortables in the case that
					// adding to one sortable changes the location of the other sortables (#9675)
					$.each( draggable.sortables, function() {
						this.refreshPositions();
					});

					// hack so receive/update callbacks work (mostly)
					draggable.currentItem = draggable.element;
					sortable.fromOutside = draggable;
				}

				if ( sortable.currentItem ) {
					sortable._mouseDrag( event );
					// Copy the sortable's position because the draggable's can potentially reflect
					// a relative position, while sortable is always absolute, which the dragged
					// element has now become. (#8809)
					ui.position = sortable.position;
				}
			} else {
				// If it doesn't intersect with the sortable, and it intersected before,
				// we fake the drag stop of the sortable, but make sure it doesn't remove
				// the helper by using cancelHelperRemoval.
				if ( sortable.isOver ) {

					sortable.isOver = 0;
					sortable.cancelHelperRemoval = true;

					// Calling sortable's mouseStop would trigger a revert,
					// so revert must be temporarily false until after mouseStop is called.
					sortable.options._revert = sortable.options.revert;
					sortable.options.revert = false;

					sortable._trigger( "out", event, sortable._uiHash( sortable ) );
					sortable._mouseStop( event, true );

					// restore sortable behaviors that were modfied
					// when the draggable entered the sortable area (#9481)
					sortable.options.revert = sortable.options._revert;
					sortable.options.helper = sortable.options._helper;

					if ( sortable.placeholder ) {
						sortable.placeholder.remove();
					}

					// Recalculate the draggable's offset considering the sortable
					// may have modified them in unexpected ways (#8809)
					draggable._refreshOffsets( event );
					ui.position = draggable._generatePosition( event, true );

					draggable._trigger( "fromSortable", event );

					// Inform draggable that the helper is no longer in a valid drop zone
					draggable.dropped = false;

					// Need to refreshPositions of all sortables just in case removing
					// from one sortable changes the location of other sortables (#9675)
					$.each( draggable.sortables, function() {
						this.refreshPositions();
					});
				}
			}
		});
	}
});

$.ui.plugin.add("draggable", "cursor", {
	start: function( event, ui, instance ) {
		var t = $( "body" ),
			o = instance.options;

		if (t.css("cursor")) {
			o._cursor = t.css("cursor");
		}
		t.css("cursor", o.cursor);
	},
	stop: function( event, ui, instance ) {
		var o = instance.options;
		if (o._cursor) {
			$("body").css("cursor", o._cursor);
		}
	}
});

$.ui.plugin.add("draggable", "opacity", {
	start: function( event, ui, instance ) {
		var t = $( ui.helper ),
			o = instance.options;
		if (t.css("opacity")) {
			o._opacity = t.css("opacity");
		}
		t.css("opacity", o.opacity);
	},
	stop: function( event, ui, instance ) {
		var o = instance.options;
		if (o._opacity) {
			$(ui.helper).css("opacity", o._opacity);
		}
	}
});

$.ui.plugin.add("draggable", "scroll", {
	start: function( event, ui, i ) {
		if ( !i.scrollParentNotHidden ) {
			i.scrollParentNotHidden = i.helper.scrollParent( false );
		}

		if ( i.scrollParentNotHidden[ 0 ] !== i.document[ 0 ] && i.scrollParentNotHidden[ 0 ].tagName !== "HTML" ) {
			i.overflowOffset = i.scrollParentNotHidden.offset();
		}
	},
	drag: function( event, ui, i  ) {

		var o = i.options,
			scrolled = false,
			scrollParent = i.scrollParentNotHidden[ 0 ],
			document = i.document[ 0 ];

		if ( scrollParent !== document && scrollParent.tagName !== "HTML" ) {
			if ( !o.axis || o.axis !== "x" ) {
				if ( ( i.overflowOffset.top + scrollParent.offsetHeight ) - event.pageY < o.scrollSensitivity ) {
					scrollParent.scrollTop = scrolled = scrollParent.scrollTop + o.scrollSpeed;
				} else if ( event.pageY - i.overflowOffset.top < o.scrollSensitivity ) {
					scrollParent.scrollTop = scrolled = scrollParent.scrollTop - o.scrollSpeed;
				}
			}

			if ( !o.axis || o.axis !== "y" ) {
				if ( ( i.overflowOffset.left + scrollParent.offsetWidth ) - event.pageX < o.scrollSensitivity ) {
					scrollParent.scrollLeft = scrolled = scrollParent.scrollLeft + o.scrollSpeed;
				} else if ( event.pageX - i.overflowOffset.left < o.scrollSensitivity ) {
					scrollParent.scrollLeft = scrolled = scrollParent.scrollLeft - o.scrollSpeed;
				}
			}

		} else {

			if (!o.axis || o.axis !== "x") {
				if (event.pageY - $(document).scrollTop() < o.scrollSensitivity) {
					scrolled = $(document).scrollTop($(document).scrollTop() - o.scrollSpeed);
				} else if ($(window).height() - (event.pageY - $(document).scrollTop()) < o.scrollSensitivity) {
					scrolled = $(document).scrollTop($(document).scrollTop() + o.scrollSpeed);
				}
			}

			if (!o.axis || o.axis !== "y") {
				if (event.pageX - $(document).scrollLeft() < o.scrollSensitivity) {
					scrolled = $(document).scrollLeft($(document).scrollLeft() - o.scrollSpeed);
				} else if ($(window).width() - (event.pageX - $(document).scrollLeft()) < o.scrollSensitivity) {
					scrolled = $(document).scrollLeft($(document).scrollLeft() + o.scrollSpeed);
				}
			}

		}

		if (scrolled !== false && $.ui.ddmanager && !o.dropBehaviour) {
			$.ui.ddmanager.prepareOffsets(i, event);
		}

	}
});

$.ui.plugin.add("draggable", "snap", {
	start: function( event, ui, i ) {

		var o = i.options;

		i.snapElements = [];

		$(o.snap.constructor !== String ? ( o.snap.items || ":data(ui-draggable)" ) : o.snap).each(function() {
			var $t = $(this),
				$o = $t.offset();
			if (this !== i.element[0]) {
				i.snapElements.push({
					item: this,
					width: $t.outerWidth(), height: $t.outerHeight(),
					top: $o.top, left: $o.left
				});
			}
		});

	},
	drag: function( event, ui, inst ) {

		var ts, bs, ls, rs, l, r, t, b, i, first,
			o = inst.options,
			d = o.snapTolerance,
			x1 = ui.offset.left, x2 = x1 + inst.helperProportions.width,
			y1 = ui.offset.top, y2 = y1 + inst.helperProportions.height;

		for (i = inst.snapElements.length - 1; i >= 0; i--){

			l = inst.snapElements[i].left - inst.margins.left;
			r = l + inst.snapElements[i].width;
			t = inst.snapElements[i].top - inst.margins.top;
			b = t + inst.snapElements[i].height;

			if ( x2 < l - d || x1 > r + d || y2 < t - d || y1 > b + d || !$.contains( inst.snapElements[ i ].item.ownerDocument, inst.snapElements[ i ].item ) ) {
				if (inst.snapElements[i].snapping) {
					(inst.options.snap.release && inst.options.snap.release.call(inst.element, event, $.extend(inst._uiHash(), { snapItem: inst.snapElements[i].item })));
				}
				inst.snapElements[i].snapping = false;
				continue;
			}

			if (o.snapMode !== "inner") {
				ts = Math.abs(t - y2) <= d;
				bs = Math.abs(b - y1) <= d;
				ls = Math.abs(l - x2) <= d;
				rs = Math.abs(r - x1) <= d;
				if (ts) {
					ui.position.top = inst._convertPositionTo("relative", { top: t - inst.helperProportions.height, left: 0 }).top;
				}
				if (bs) {
					ui.position.top = inst._convertPositionTo("relative", { top: b, left: 0 }).top;
				}
				if (ls) {
					ui.position.left = inst._convertPositionTo("relative", { top: 0, left: l - inst.helperProportions.width }).left;
				}
				if (rs) {
					ui.position.left = inst._convertPositionTo("relative", { top: 0, left: r }).left;
				}
			}

			first = (ts || bs || ls || rs);

			if (o.snapMode !== "outer") {
				ts = Math.abs(t - y1) <= d;
				bs = Math.abs(b - y2) <= d;
				ls = Math.abs(l - x1) <= d;
				rs = Math.abs(r - x2) <= d;
				if (ts) {
					ui.position.top = inst._convertPositionTo("relative", { top: t, left: 0 }).top;
				}
				if (bs) {
					ui.position.top = inst._convertPositionTo("relative", { top: b - inst.helperProportions.height, left: 0 }).top;
				}
				if (ls) {
					ui.position.left = inst._convertPositionTo("relative", { top: 0, left: l }).left;
				}
				if (rs) {
					ui.position.left = inst._convertPositionTo("relative", { top: 0, left: r - inst.helperProportions.width }).left;
				}
			}

			if (!inst.snapElements[i].snapping && (ts || bs || ls || rs || first)) {
				(inst.options.snap.snap && inst.options.snap.snap.call(inst.element, event, $.extend(inst._uiHash(), { snapItem: inst.snapElements[i].item })));
			}
			inst.snapElements[i].snapping = (ts || bs || ls || rs || first);

		}

	}
});

$.ui.plugin.add("draggable", "stack", {
	start: function( event, ui, instance ) {
		var min,
			o = instance.options,
			group = $.makeArray($(o.stack)).sort(function(a, b) {
				return (parseInt($(a).css("zIndex"), 10) || 0) - (parseInt($(b).css("zIndex"), 10) || 0);
			});

		if (!group.length) { return; }

		min = parseInt($(group[0]).css("zIndex"), 10) || 0;
		$(group).each(function(i) {
			$(this).css("zIndex", min + i);
		});
		this.css("zIndex", (min + group.length));
	}
});

$.ui.plugin.add("draggable", "zIndex", {
	start: function( event, ui, instance ) {
		var t = $( ui.helper ),
			o = instance.options;

		if (t.css("zIndex")) {
			o._zIndex = t.css("zIndex");
		}
		t.css("zIndex", o.zIndex);
	},
	stop: function( event, ui, instance ) {
		var o = instance.options;

		if (o._zIndex) {
			$(ui.helper).css("zIndex", o._zIndex);
		}
	}
});

var draggable = $.ui.draggable;


/*!
 * jQuery UI Resizable 1.11.2
 * http://jqueryui.com
 *
 * Copyright 2014 jQuery Foundation and other contributors
 * Released under the MIT license.
 * http://jquery.org/license
 *
 * http://api.jqueryui.com/resizable/
 */


$.widget("ui.resizable", $.ui.mouse, {
	version: "1.11.2",
	widgetEventPrefix: "resize",
	options: {
		alsoResize: false,
		animate: false,
		animateDuration: "slow",
		animateEasing: "swing",
		aspectRatio: false,
		autoHide: false,
		containment: false,
		ghost: false,
		grid: false,
		handles: "e,s,se",
		helper: false,
		maxHeight: null,
		maxWidth: null,
		minHeight: 10,
		minWidth: 10,
		// See #7960
		zIndex: 90,

		// callbacks
		resize: null,
		start: null,
		stop: null
	},

	_num: function( value ) {
		return parseInt( value, 10 ) || 0;
	},

	_isNumber: function( value ) {
		return !isNaN( parseInt( value, 10 ) );
	},

	_hasScroll: function( el, a ) {

		if ( $( el ).css( "overflow" ) === "hidden") {
			return false;
		}

		var scroll = ( a && a === "left" ) ? "scrollLeft" : "scrollTop",
			has = false;

		if ( el[ scroll ] > 0 ) {
			return true;
		}

		// TODO: determine which cases actually cause this to happen
		// if the element doesn't have the scroll set, see if it's possible to
		// set the scroll
		el[ scroll ] = 1;
		has = ( el[ scroll ] > 0 );
		el[ scroll ] = 0;
		return has;
	},

	_create: function() {

		var n, i, handle, axis, hname,
			that = this,
			o = this.options;
		this.element.addClass("ui-resizable");

		$.extend(this, {
			_aspectRatio: !!(o.aspectRatio),
			aspectRatio: o.aspectRatio,
			originalElement: this.element,
			_proportionallyResizeElements: [],
			_helper: o.helper || o.ghost || o.animate ? o.helper || "ui-resizable-helper" : null
		});

		// Wrap the element if it cannot hold child nodes
		if (this.element[0].nodeName.match(/canvas|textarea|input|select|button|img/i)) {

			this.element.wrap(
				$("<div class='ui-wrapper' style='overflow: hidden;'></div>").css({
					position: this.element.css("position"),
					width: this.element.outerWidth(),
					height: this.element.outerHeight(),
					top: this.element.css("top"),
					left: this.element.css("left")
				})
			);

			this.element = this.element.parent().data(
				"ui-resizable", this.element.resizable( "instance" )
			);

			this.elementIsWrapper = true;

			this.element.css({
				marginLeft: this.originalElement.css("marginLeft"),
				marginTop: this.originalElement.css("marginTop"),
				marginRight: this.originalElement.css("marginRight"),
				marginBottom: this.originalElement.css("marginBottom")
			});
			this.originalElement.css({
				marginLeft: 0,
				marginTop: 0,
				marginRight: 0,
				marginBottom: 0
			});
			// support: Safari
			// Prevent Safari textarea resize
			this.originalResizeStyle = this.originalElement.css("resize");
			this.originalElement.css("resize", "none");

			this._proportionallyResizeElements.push( this.originalElement.css({
				position: "static",
				zoom: 1,
				display: "block"
			}) );

			// support: IE9
			// avoid IE jump (hard set the margin)
			this.originalElement.css({ margin: this.originalElement.css("margin") });

			this._proportionallyResize();
		}

		this.handles = o.handles ||
			( !$(".ui-resizable-handle", this.element).length ?
				"e,s,se" : {
					n: ".ui-resizable-n",
					e: ".ui-resizable-e",
					s: ".ui-resizable-s",
					w: ".ui-resizable-w",
					se: ".ui-resizable-se",
					sw: ".ui-resizable-sw",
					ne: ".ui-resizable-ne",
					nw: ".ui-resizable-nw"
				} );

		if (this.handles.constructor === String) {

			if ( this.handles === "all") {
				this.handles = "n,e,s,w,se,sw,ne,nw";
			}

			n = this.handles.split(",");
			this.handles = {};

			for (i = 0; i < n.length; i++) {

				handle = $.trim(n[i]);
				hname = "ui-resizable-" + handle;
				axis = $("<div class='ui-resizable-handle " + hname + "'></div>");

				axis.css({ zIndex: o.zIndex });

				// TODO : What's going on here?
				if ("se" === handle) {
					axis.addClass("ui-icon ui-icon-gripsmall-diagonal-se");
				}

				this.handles[handle] = ".ui-resizable-" + handle;
				this.element.append(axis);
			}

		}

		this._renderAxis = function(target) {

			var i, axis, padPos, padWrapper;

			target = target || this.element;

			for (i in this.handles) {

				if (this.handles[i].constructor === String) {
					this.handles[i] = this.element.children( this.handles[ i ] ).first().show();
				}

				if (this.elementIsWrapper && this.originalElement[0].nodeName.match(/textarea|input|select|button/i)) {

					axis = $(this.handles[i], this.element);

					padWrapper = /sw|ne|nw|se|n|s/.test(i) ? axis.outerHeight() : axis.outerWidth();

					padPos = [ "padding",
						/ne|nw|n/.test(i) ? "Top" :
						/se|sw|s/.test(i) ? "Bottom" :
						/^e$/.test(i) ? "Right" : "Left" ].join("");

					target.css(padPos, padWrapper);

					this._proportionallyResize();

				}

				// TODO: What's that good for? There's not anything to be executed left
				if (!$(this.handles[i]).length) {
					continue;
				}
			}
		};

		// TODO: make renderAxis a prototype function
		this._renderAxis(this.element);

		this._handles = $(".ui-resizable-handle", this.element)
			.disableSelection();

		this._handles.mouseover(function() {
			if (!that.resizing) {
				if (this.className) {
					axis = this.className.match(/ui-resizable-(se|sw|ne|nw|n|e|s|w)/i);
				}
				that.axis = axis && axis[1] ? axis[1] : "se";
			}
		});

		if (o.autoHide) {
			this._handles.hide();
			$(this.element)
				.addClass("ui-resizable-autohide")
				.mouseenter(function() {
					if (o.disabled) {
						return;
					}
					$(this).removeClass("ui-resizable-autohide");
					that._handles.show();
				})
				.mouseleave(function() {
					if (o.disabled) {
						return;
					}
					if (!that.resizing) {
						$(this).addClass("ui-resizable-autohide");
						that._handles.hide();
					}
				});
		}

		this._mouseInit();

	},

	_destroy: function() {

		this._mouseDestroy();

		var wrapper,
			_destroy = function(exp) {
				$(exp)
					.removeClass("ui-resizable ui-resizable-disabled ui-resizable-resizing")
					.removeData("resizable")
					.removeData("ui-resizable")
					.unbind(".resizable")
					.find(".ui-resizable-handle")
						.remove();
			};

		// TODO: Unwrap at same DOM position
		if (this.elementIsWrapper) {
			_destroy(this.element);
			wrapper = this.element;
			this.originalElement.css({
				position: wrapper.css("position"),
				width: wrapper.outerWidth(),
				height: wrapper.outerHeight(),
				top: wrapper.css("top"),
				left: wrapper.css("left")
			}).insertAfter( wrapper );
			wrapper.remove();
		}

		this.originalElement.css("resize", this.originalResizeStyle);
		_destroy(this.originalElement);

		return this;
	},

	_mouseCapture: function(event) {
		var i, handle,
			capture = false;

		for (i in this.handles) {
			handle = $(this.handles[i])[0];
			if (handle === event.target || $.contains(handle, event.target)) {
				capture = true;
			}
		}

		return !this.options.disabled && capture;
	},

	_mouseStart: function(event) {

		var curleft, curtop, cursor,
			o = this.options,
			el = this.element;

		this.resizing = true;

		this._renderProxy();

		curleft = this._num(this.helper.css("left"));
		curtop = this._num(this.helper.css("top"));

		if (o.containment) {
			curleft += $(o.containment).scrollLeft() || 0;
			curtop += $(o.containment).scrollTop() || 0;
		}

		this.offset = this.helper.offset();
		this.position = { left: curleft, top: curtop };

		this.size = this._helper ? {
				width: this.helper.width(),
				height: this.helper.height()
			} : {
				width: el.width(),
				height: el.height()
			};

		this.originalSize = this._helper ? {
				width: el.outerWidth(),
				height: el.outerHeight()
			} : {
				width: el.width(),
				height: el.height()
			};

		this.sizeDiff = {
			width: el.outerWidth() - el.width(),
			height: el.outerHeight() - el.height()
		};

		this.originalPosition = { left: curleft, top: curtop };
		this.originalMousePosition = { left: event.pageX, top: event.pageY };

		this.aspectRatio = (typeof o.aspectRatio === "number") ?
			o.aspectRatio :
			((this.originalSize.width / this.originalSize.height) || 1);

		cursor = $(".ui-resizable-" + this.axis).css("cursor");
		$("body").css("cursor", cursor === "auto" ? this.axis + "-resize" : cursor);

		el.addClass("ui-resizable-resizing");
		this._propagate("start", event);
		return true;
	},

	_mouseDrag: function(event) {

		var data, props,
			smp = this.originalMousePosition,
			a = this.axis,
			dx = (event.pageX - smp.left) || 0,
			dy = (event.pageY - smp.top) || 0,
			trigger = this._change[a];

		this._updatePrevProperties();

		if (!trigger) {
			return false;
		}

		data = trigger.apply(this, [ event, dx, dy ]);

		this._updateVirtualBoundaries(event.shiftKey);
		if (this._aspectRatio || event.shiftKey) {
			data = this._updateRatio(data, event);
		}

		data = this._respectSize(data, event);

		this._updateCache(data);

		this._propagate("resize", event);

		props = this._applyChanges();

		if ( !this._helper && this._proportionallyResizeElements.length ) {
			this._proportionallyResize();
		}

		if ( !$.isEmptyObject( props ) ) {
			this._updatePrevProperties();
			this._trigger( "resize", event, this.ui() );
			this._applyChanges();
		}

		return false;
	},

	_mouseStop: function(event) {

		this.resizing = false;
		var pr, ista, soffseth, soffsetw, s, left, top,
			o = this.options, that = this;

		if (this._helper) {

			pr = this._proportionallyResizeElements;
			ista = pr.length && (/textarea/i).test(pr[0].nodeName);
			soffseth = ista && this._hasScroll(pr[0], "left") ? 0 : that.sizeDiff.height;
			soffsetw = ista ? 0 : that.sizeDiff.width;

			s = {
				width: (that.helper.width()  - soffsetw),
				height: (that.helper.height() - soffseth)
			};
			left = (parseInt(that.element.css("left"), 10) +
				(that.position.left - that.originalPosition.left)) || null;
			top = (parseInt(that.element.css("top"), 10) +
				(that.position.top - that.originalPosition.top)) || null;

			if (!o.animate) {
				this.element.css($.extend(s, { top: top, left: left }));
			}

			that.helper.height(that.size.height);
			that.helper.width(that.size.width);

			if (this._helper && !o.animate) {
				this._proportionallyResize();
			}
		}

		$("body").css("cursor", "auto");

		this.element.removeClass("ui-resizable-resizing");

		this._propagate("stop", event);

		if (this._helper) {
			this.helper.remove();
		}

		return false;

	},

	_updatePrevProperties: function() {
		this.prevPosition = {
			top: this.position.top,
			left: this.position.left
		};
		this.prevSize = {
			width: this.size.width,
			height: this.size.height
		};
	},

	_applyChanges: function() {
		var props = {};

		if ( this.position.top !== this.prevPosition.top ) {
			props.top = this.position.top + "px";
		}
		if ( this.position.left !== this.prevPosition.left ) {
			props.left = this.position.left + "px";
		}
		if ( this.size.width !== this.prevSize.width ) {
			props.width = this.size.width + "px";
		}
		if ( this.size.height !== this.prevSize.height ) {
			props.height = this.size.height + "px";
		}

		this.helper.css( props );

		return props;
	},

	_updateVirtualBoundaries: function(forceAspectRatio) {
		var pMinWidth, pMaxWidth, pMinHeight, pMaxHeight, b,
			o = this.options;

		b = {
			minWidth: this._isNumber(o.minWidth) ? o.minWidth : 0,
			maxWidth: this._isNumber(o.maxWidth) ? o.maxWidth : Infinity,
			minHeight: this._isNumber(o.minHeight) ? o.minHeight : 0,
			maxHeight: this._isNumber(o.maxHeight) ? o.maxHeight : Infinity
		};

		if (this._aspectRatio || forceAspectRatio) {
			pMinWidth = b.minHeight * this.aspectRatio;
			pMinHeight = b.minWidth / this.aspectRatio;
			pMaxWidth = b.maxHeight * this.aspectRatio;
			pMaxHeight = b.maxWidth / this.aspectRatio;

			if (pMinWidth > b.minWidth) {
				b.minWidth = pMinWidth;
			}
			if (pMinHeight > b.minHeight) {
				b.minHeight = pMinHeight;
			}
			if (pMaxWidth < b.maxWidth) {
				b.maxWidth = pMaxWidth;
			}
			if (pMaxHeight < b.maxHeight) {
				b.maxHeight = pMaxHeight;
			}
		}
		this._vBoundaries = b;
	},

	_updateCache: function(data) {
		this.offset = this.helper.offset();
		if (this._isNumber(data.left)) {
			this.position.left = data.left;
		}
		if (this._isNumber(data.top)) {
			this.position.top = data.top;
		}
		if (this._isNumber(data.height)) {
			this.size.height = data.height;
		}
		if (this._isNumber(data.width)) {
			this.size.width = data.width;
		}
	},

	_updateRatio: function( data ) {

		var cpos = this.position,
			csize = this.size,
			a = this.axis;

		if (this._isNumber(data.height)) {
			data.width = (data.height * this.aspectRatio);
		} else if (this._isNumber(data.width)) {
			data.height = (data.width / this.aspectRatio);
		}

		if (a === "sw") {
			data.left = cpos.left + (csize.width - data.width);
			data.top = null;
		}
		if (a === "nw") {
			data.top = cpos.top + (csize.height - data.height);
			data.left = cpos.left + (csize.width - data.width);
		}

		return data;
	},

	_respectSize: function( data ) {

		var o = this._vBoundaries,
			a = this.axis,
			ismaxw = this._isNumber(data.width) && o.maxWidth && (o.maxWidth < data.width),
			ismaxh = this._isNumber(data.height) && o.maxHeight && (o.maxHeight < data.height),
			isminw = this._isNumber(data.width) && o.minWidth && (o.minWidth > data.width),
			isminh = this._isNumber(data.height) && o.minHeight && (o.minHeight > data.height),
			dw = this.originalPosition.left + this.originalSize.width,
			dh = this.position.top + this.size.height,
			cw = /sw|nw|w/.test(a), ch = /nw|ne|n/.test(a);
		if (isminw) {
			data.width = o.minWidth;
		}
		if (isminh) {
			data.height = o.minHeight;
		}
		if (ismaxw) {
			data.width = o.maxWidth;
		}
		if (ismaxh) {
			data.height = o.maxHeight;
		}

		if (isminw && cw) {
			data.left = dw - o.minWidth;
		}
		if (ismaxw && cw) {
			data.left = dw - o.maxWidth;
		}
		if (isminh && ch) {
			data.top = dh - o.minHeight;
		}
		if (ismaxh && ch) {
			data.top = dh - o.maxHeight;
		}

		// Fixing jump error on top/left - bug #2330
		if (!data.width && !data.height && !data.left && data.top) {
			data.top = null;
		} else if (!data.width && !data.height && !data.top && data.left) {
			data.left = null;
		}

		return data;
	},

	_getPaddingPlusBorderDimensions: function( element ) {
		var i = 0,
			widths = [],
			borders = [
				element.css( "borderTopWidth" ),
				element.css( "borderRightWidth" ),
				element.css( "borderBottomWidth" ),
				element.css( "borderLeftWidth" )
			],
			paddings = [
				element.css( "paddingTop" ),
				element.css( "paddingRight" ),
				element.css( "paddingBottom" ),
				element.css( "paddingLeft" )
			];

		for ( ; i < 4; i++ ) {
			widths[ i ] = ( parseInt( borders[ i ], 10 ) || 0 );
			widths[ i ] += ( parseInt( paddings[ i ], 10 ) || 0 );
		}

		return {
			height: widths[ 0 ] + widths[ 2 ],
			width: widths[ 1 ] + widths[ 3 ]
		};
	},

	_proportionallyResize: function() {

		if (!this._proportionallyResizeElements.length) {
			return;
		}

		var prel,
			i = 0,
			element = this.helper || this.element;

		for ( ; i < this._proportionallyResizeElements.length; i++) {

			prel = this._proportionallyResizeElements[i];

			// TODO: Seems like a bug to cache this.outerDimensions
			// considering that we are in a loop.
			if (!this.outerDimensions) {
				this.outerDimensions = this._getPaddingPlusBorderDimensions( prel );
			}

			prel.css({
				height: (element.height() - this.outerDimensions.height) || 0,
				width: (element.width() - this.outerDimensions.width) || 0
			});

		}

	},

	_renderProxy: function() {

		var el = this.element, o = this.options;
		this.elementOffset = el.offset();

		if (this._helper) {

			this.helper = this.helper || $("<div style='overflow:hidden;'></div>");

			this.helper.addClass(this._helper).css({
				width: this.element.outerWidth() - 1,
				height: this.element.outerHeight() - 1,
				position: "absolute",
				left: this.elementOffset.left + "px",
				top: this.elementOffset.top + "px",
				zIndex: ++o.zIndex //TODO: Don't modify option
			});

			this.helper
				.appendTo("body")
				.disableSelection();

		} else {
			this.helper = this.element;
		}

	},

	_change: {
		e: function(event, dx) {
			return { width: this.originalSize.width + dx };
		},
		w: function(event, dx) {
			var cs = this.originalSize, sp = this.originalPosition;
			return { left: sp.left + dx, width: cs.width - dx };
		},
		n: function(event, dx, dy) {
			var cs = this.originalSize, sp = this.originalPosition;
			return { top: sp.top + dy, height: cs.height - dy };
		},
		s: function(event, dx, dy) {
			return { height: this.originalSize.height + dy };
		},
		se: function(event, dx, dy) {
			return $.extend(this._change.s.apply(this, arguments),
				this._change.e.apply(this, [ event, dx, dy ]));
		},
		sw: function(event, dx, dy) {
			return $.extend(this._change.s.apply(this, arguments),
				this._change.w.apply(this, [ event, dx, dy ]));
		},
		ne: function(event, dx, dy) {
			return $.extend(this._change.n.apply(this, arguments),
				this._change.e.apply(this, [ event, dx, dy ]));
		},
		nw: function(event, dx, dy) {
			return $.extend(this._change.n.apply(this, arguments),
				this._change.w.apply(this, [ event, dx, dy ]));
		}
	},

	_propagate: function(n, event) {
		$.ui.plugin.call(this, n, [ event, this.ui() ]);
		(n !== "resize" && this._trigger(n, event, this.ui()));
	},

	plugins: {},

	ui: function() {
		return {
			originalElement: this.originalElement,
			element: this.element,
			helper: this.helper,
			position: this.position,
			size: this.size,
			originalSize: this.originalSize,
			originalPosition: this.originalPosition
		};
	}

});

/*
 * Resizable Extensions
 */

$.ui.plugin.add("resizable", "animate", {

	stop: function( event ) {
		var that = $(this).resizable( "instance" ),
			o = that.options,
			pr = that._proportionallyResizeElements,
			ista = pr.length && (/textarea/i).test(pr[0].nodeName),
			soffseth = ista && that._hasScroll(pr[0], "left") ? 0 : that.sizeDiff.height,
			soffsetw = ista ? 0 : that.sizeDiff.width,
			style = { width: (that.size.width - soffsetw), height: (that.size.height - soffseth) },
			left = (parseInt(that.element.css("left"), 10) +
				(that.position.left - that.originalPosition.left)) || null,
			top = (parseInt(that.element.css("top"), 10) +
				(that.position.top - that.originalPosition.top)) || null;

		that.element.animate(
			$.extend(style, top && left ? { top: top, left: left } : {}), {
				duration: o.animateDuration,
				easing: o.animateEasing,
				step: function() {

					var data = {
						width: parseInt(that.element.css("width"), 10),
						height: parseInt(that.element.css("height"), 10),
						top: parseInt(that.element.css("top"), 10),
						left: parseInt(that.element.css("left"), 10)
					};

					if (pr && pr.length) {
						$(pr[0]).css({ width: data.width, height: data.height });
					}

					// propagating resize, and updating values for each animation step
					that._updateCache(data);
					that._propagate("resize", event);

				}
			}
		);
	}

});

$.ui.plugin.add( "resizable", "containment", {

	start: function() {
		var element, p, co, ch, cw, width, height,
			that = $( this ).resizable( "instance" ),
			o = that.options,
			el = that.element,
			oc = o.containment,
			ce = ( oc instanceof $ ) ? oc.get( 0 ) : ( /parent/.test( oc ) ) ? el.parent().get( 0 ) : oc;

		if ( !ce ) {
			return;
		}

		that.containerElement = $( ce );

		if ( /document/.test( oc ) || oc === document ) {
			that.containerOffset = {
				left: 0,
				top: 0
			};
			that.containerPosition = {
				left: 0,
				top: 0
			};

			that.parentData = {
				element: $( document ),
				left: 0,
				top: 0,
				width: $( document ).width(),
				height: $( document ).height() || document.body.parentNode.scrollHeight
			};
		} else {
			element = $( ce );
			p = [];
			$([ "Top", "Right", "Left", "Bottom" ]).each(function( i, name ) {
				p[ i ] = that._num( element.css( "padding" + name ) );
			});

			that.containerOffset = element.offset();
			that.containerPosition = element.position();
			that.containerSize = {
				height: ( element.innerHeight() - p[ 3 ] ),
				width: ( element.innerWidth() - p[ 1 ] )
			};

			co = that.containerOffset;
			ch = that.containerSize.height;
			cw = that.containerSize.width;
			width = ( that._hasScroll ( ce, "left" ) ? ce.scrollWidth : cw );
			height = ( that._hasScroll ( ce ) ? ce.scrollHeight : ch ) ;

			that.parentData = {
				element: ce,
				left: co.left,
				top: co.top,
				width: width,
				height: height
			};
		}
	},

	resize: function( event ) {
		var woset, hoset, isParent, isOffsetRelative,
			that = $( this ).resizable( "instance" ),
			o = that.options,
			co = that.containerOffset,
			cp = that.position,
			pRatio = that._aspectRatio || event.shiftKey,
			cop = {
				top: 0,
				left: 0
			},
			ce = that.containerElement,
			continueResize = true;

		if ( ce[ 0 ] !== document && ( /static/ ).test( ce.css( "position" ) ) ) {
			cop = co;
		}

		if ( cp.left < ( that._helper ? co.left : 0 ) ) {
			that.size.width = that.size.width +
				( that._helper ?
					( that.position.left - co.left ) :
					( that.position.left - cop.left ) );

			if ( pRatio ) {
				that.size.height = that.size.width / that.aspectRatio;
				continueResize = false;
			}
			that.position.left = o.helper ? co.left : 0;
		}

		if ( cp.top < ( that._helper ? co.top : 0 ) ) {
			that.size.height = that.size.height +
				( that._helper ?
					( that.position.top - co.top ) :
					that.position.top );

			if ( pRatio ) {
				that.size.width = that.size.height * that.aspectRatio;
				continueResize = false;
			}
			that.position.top = that._helper ? co.top : 0;
		}

		isParent = that.containerElement.get( 0 ) === that.element.parent().get( 0 );
		isOffsetRelative = /relative|absolute/.test( that.containerElement.css( "position" ) );

		if ( isParent && isOffsetRelative ) {
			that.offset.left = that.parentData.left + that.position.left;
			that.offset.top = that.parentData.top + that.position.top;
		} else {
			that.offset.left = that.element.offset().left;
			that.offset.top = that.element.offset().top;
		}

		woset = Math.abs( that.sizeDiff.width +
			(that._helper ?
				that.offset.left - cop.left :
				(that.offset.left - co.left)) );

		hoset = Math.abs( that.sizeDiff.height +
			(that._helper ?
				that.offset.top - cop.top :
				(that.offset.top - co.top)) );

		if ( woset + that.size.width >= that.parentData.width ) {
			that.size.width = that.parentData.width - woset;
			if ( pRatio ) {
				that.size.height = that.size.width / that.aspectRatio;
				continueResize = false;
			}
		}

		if ( hoset + that.size.height >= that.parentData.height ) {
			that.size.height = that.parentData.height - hoset;
			if ( pRatio ) {
				that.size.width = that.size.height * that.aspectRatio;
				continueResize = false;
			}
		}

		if ( !continueResize ){
			that.position.left = that.prevPosition.left;
			that.position.top = that.prevPosition.top;
			that.size.width = that.prevSize.width;
			that.size.height = that.prevSize.height;
		}
	},

	stop: function() {
		var that = $( this ).resizable( "instance" ),
			o = that.options,
			co = that.containerOffset,
			cop = that.containerPosition,
			ce = that.containerElement,
			helper = $( that.helper ),
			ho = helper.offset(),
			w = helper.outerWidth() - that.sizeDiff.width,
			h = helper.outerHeight() - that.sizeDiff.height;

		if ( that._helper && !o.animate && ( /relative/ ).test( ce.css( "position" ) ) ) {
			$( this ).css({
				left: ho.left - cop.left - co.left,
				width: w,
				height: h
			});
		}

		if ( that._helper && !o.animate && ( /static/ ).test( ce.css( "position" ) ) ) {
			$( this ).css({
				left: ho.left - cop.left - co.left,
				width: w,
				height: h
			});
		}
	}
});

$.ui.plugin.add("resizable", "alsoResize", {

	start: function() {
		var that = $(this).resizable( "instance" ),
			o = that.options,
			_store = function(exp) {
				$(exp).each(function() {
					var el = $(this);
					el.data("ui-resizable-alsoresize", {
						width: parseInt(el.width(), 10), height: parseInt(el.height(), 10),
						left: parseInt(el.css("left"), 10), top: parseInt(el.css("top"), 10)
					});
				});
			};

		if (typeof(o.alsoResize) === "object" && !o.alsoResize.parentNode) {
			if (o.alsoResize.length) {
				o.alsoResize = o.alsoResize[0];
				_store(o.alsoResize);
			} else {
				$.each(o.alsoResize, function(exp) {
					_store(exp);
				});
			}
		} else {
			_store(o.alsoResize);
		}
	},

	resize: function(event, ui) {
		var that = $(this).resizable( "instance" ),
			o = that.options,
			os = that.originalSize,
			op = that.originalPosition,
			delta = {
				height: (that.size.height - os.height) || 0,
				width: (that.size.width - os.width) || 0,
				top: (that.position.top - op.top) || 0,
				left: (that.position.left - op.left) || 0
			},

			_alsoResize = function(exp, c) {
				$(exp).each(function() {
					var el = $(this), start = $(this).data("ui-resizable-alsoresize"), style = {},
						css = c && c.length ?
							c :
							el.parents(ui.originalElement[0]).length ?
								[ "width", "height" ] :
								[ "width", "height", "top", "left" ];

					$.each(css, function(i, prop) {
						var sum = (start[prop] || 0) + (delta[prop] || 0);
						if (sum && sum >= 0) {
							style[prop] = sum || null;
						}
					});

					el.css(style);
				});
			};

		if (typeof(o.alsoResize) === "object" && !o.alsoResize.nodeType) {
			$.each(o.alsoResize, function(exp, c) {
				_alsoResize(exp, c);
			});
		} else {
			_alsoResize(o.alsoResize);
		}
	},

	stop: function() {
		$(this).removeData("resizable-alsoresize");
	}
});

$.ui.plugin.add("resizable", "ghost", {

	start: function() {

		var that = $(this).resizable( "instance" ), o = that.options, cs = that.size;

		that.ghost = that.originalElement.clone();
		that.ghost
			.css({
				opacity: 0.25,
				display: "block",
				position: "relative",
				height: cs.height,
				width: cs.width,
				margin: 0,
				left: 0,
				top: 0
			})
			.addClass("ui-resizable-ghost")
			.addClass(typeof o.ghost === "string" ? o.ghost : "");

		that.ghost.appendTo(that.helper);

	},

	resize: function() {
		var that = $(this).resizable( "instance" );
		if (that.ghost) {
			that.ghost.css({
				position: "relative",
				height: that.size.height,
				width: that.size.width
			});
		}
	},

	stop: function() {
		var that = $(this).resizable( "instance" );
		if (that.ghost && that.helper) {
			that.helper.get(0).removeChild(that.ghost.get(0));
		}
	}

});

$.ui.plugin.add("resizable", "grid", {

	resize: function() {
		var outerDimensions,
			that = $(this).resizable( "instance" ),
			o = that.options,
			cs = that.size,
			os = that.originalSize,
			op = that.originalPosition,
			a = that.axis,
			grid = typeof o.grid === "number" ? [ o.grid, o.grid ] : o.grid,
			gridX = (grid[0] || 1),
			gridY = (grid[1] || 1),
			ox = Math.round((cs.width - os.width) / gridX) * gridX,
			oy = Math.round((cs.height - os.height) / gridY) * gridY,
			newWidth = os.width + ox,
			newHeight = os.height + oy,
			isMaxWidth = o.maxWidth && (o.maxWidth < newWidth),
			isMaxHeight = o.maxHeight && (o.maxHeight < newHeight),
			isMinWidth = o.minWidth && (o.minWidth > newWidth),
			isMinHeight = o.minHeight && (o.minHeight > newHeight);

		o.grid = grid;

		if (isMinWidth) {
			newWidth += gridX;
		}
		if (isMinHeight) {
			newHeight += gridY;
		}
		if (isMaxWidth) {
			newWidth -= gridX;
		}
		if (isMaxHeight) {
			newHeight -= gridY;
		}

		if (/^(se|s|e)$/.test(a)) {
			that.size.width = newWidth;
			that.size.height = newHeight;
		} else if (/^(ne)$/.test(a)) {
			that.size.width = newWidth;
			that.size.height = newHeight;
			that.position.top = op.top - oy;
		} else if (/^(sw)$/.test(a)) {
			that.size.width = newWidth;
			that.size.height = newHeight;
			that.position.left = op.left - ox;
		} else {
			if ( newHeight - gridY <= 0 || newWidth - gridX <= 0) {
				outerDimensions = that._getPaddingPlusBorderDimensions( this );
			}

			if ( newHeight - gridY > 0 ) {
				that.size.height = newHeight;
				that.position.top = op.top - oy;
			} else {
				newHeight = gridY - outerDimensions.height;
				that.size.height = newHeight;
				that.position.top = op.top + os.height - newHeight;
			}
			if ( newWidth - gridX > 0 ) {
				that.size.width = newWidth;
				that.position.left = op.left - ox;
			} else {
				newWidth = gridY - outerDimensions.height;
				that.size.width = newWidth;
				that.position.left = op.left + os.width - newWidth;
			}
		}
	}

});

var resizable = $.ui.resizable;


/*!
 * jQuery UI Button 1.11.2
 * http://jqueryui.com
 *
 * Copyright 2014 jQuery Foundation and other contributors
 * Released under the MIT license.
 * http://jquery.org/license
 *
 * http://api.jqueryui.com/button/
 */


var lastActive,
	baseClasses = "ui-button ui-widget ui-state-default ui-corner-all",
	typeClasses = "ui-button-icons-only ui-button-icon-only ui-button-text-icons ui-button-text-icon-primary ui-button-text-icon-secondary ui-button-text-only",
	formResetHandler = function() {
		var form = $( this );
		setTimeout(function() {
			form.find( ":ui-button" ).button( "refresh" );
		}, 1 );
	},
	radioGroup = function( radio ) {
		var name = radio.name,
			form = radio.form,
			radios = $( [] );
		if ( name ) {
			name = name.replace( /'/g, "\\'" );
			if ( form ) {
				radios = $( form ).find( "[name='" + name + "'][type=radio]" );
			} else {
				radios = $( "[name='" + name + "'][type=radio]", radio.ownerDocument )
					.filter(function() {
						return !this.form;
					});
			}
		}
		return radios;
	};

$.widget( "ui.button", {
	version: "1.11.2",
	defaultElement: "<button>",
	options: {
		disabled: null,
		text: true,
		label: null,
		icons: {
			primary: null,
			secondary: null
		}
	},
	_create: function() {
		this.element.closest( "form" )
			.unbind( "reset" + this.eventNamespace )
			.bind( "reset" + this.eventNamespace, formResetHandler );

		if ( typeof this.options.disabled !== "boolean" ) {
			this.options.disabled = !!this.element.prop( "disabled" );
		} else {
			this.element.prop( "disabled", this.options.disabled );
		}

		this._determineButtonType();
		this.hasTitle = !!this.buttonElement.attr( "title" );

		var that = this,
			options = this.options,
			toggleButton = this.type === "checkbox" || this.type === "radio",
			activeClass = !toggleButton ? "ui-state-active" : "";

		if ( options.label === null ) {
			options.label = (this.type === "input" ? this.buttonElement.val() : this.buttonElement.html());
		}

		this._hoverable( this.buttonElement );

		this.buttonElement
			.addClass( baseClasses )
			.attr( "role", "button" )
			.bind( "mouseenter" + this.eventNamespace, function() {
				if ( options.disabled ) {
					return;
				}
				if ( this === lastActive ) {
					$( this ).addClass( "ui-state-active" );
				}
			})
			.bind( "mouseleave" + this.eventNamespace, function() {
				if ( options.disabled ) {
					return;
				}
				$( this ).removeClass( activeClass );
			})
			.bind( "click" + this.eventNamespace, function( event ) {
				if ( options.disabled ) {
					event.preventDefault();
					event.stopImmediatePropagation();
				}
			});

		// Can't use _focusable() because the element that receives focus
		// and the element that gets the ui-state-focus class are different
		this._on({
			focus: function() {
				this.buttonElement.addClass( "ui-state-focus" );
			},
			blur: function() {
				this.buttonElement.removeClass( "ui-state-focus" );
			}
		});

		if ( toggleButton ) {
			this.element.bind( "change" + this.eventNamespace, function() {
				that.refresh();
			});
		}

		if ( this.type === "checkbox" ) {
			this.buttonElement.bind( "click" + this.eventNamespace, function() {
				if ( options.disabled ) {
					return false;
				}
			});
		} else if ( this.type === "radio" ) {
			this.buttonElement.bind( "click" + this.eventNamespace, function() {
				if ( options.disabled ) {
					return false;
				}
				$( this ).addClass( "ui-state-active" );
				that.buttonElement.attr( "aria-pressed", "true" );

				var radio = that.element[ 0 ];
				radioGroup( radio )
					.not( radio )
					.map(function() {
						return $( this ).button( "widget" )[ 0 ];
					})
					.removeClass( "ui-state-active" )
					.attr( "aria-pressed", "false" );
			});
		} else {
			this.buttonElement
				.bind( "mousedown" + this.eventNamespace, function() {
					if ( options.disabled ) {
						return false;
					}
					$( this ).addClass( "ui-state-active" );
					lastActive = this;
					that.document.one( "mouseup", function() {
						lastActive = null;
					});
				})
				.bind( "mouseup" + this.eventNamespace, function() {
					if ( options.disabled ) {
						return false;
					}
					$( this ).removeClass( "ui-state-active" );
				})
				.bind( "keydown" + this.eventNamespace, function(event) {
					if ( options.disabled ) {
						return false;
					}
					if ( event.keyCode === $.ui.keyCode.SPACE || event.keyCode === $.ui.keyCode.ENTER ) {
						$( this ).addClass( "ui-state-active" );
					}
				})
				// see #8559, we bind to blur here in case the button element loses
				// focus between keydown and keyup, it would be left in an "active" state
				.bind( "keyup" + this.eventNamespace + " blur" + this.eventNamespace, function() {
					$( this ).removeClass( "ui-state-active" );
				});

			if ( this.buttonElement.is("a") ) {
				this.buttonElement.keyup(function(event) {
					if ( event.keyCode === $.ui.keyCode.SPACE ) {
						// TODO pass through original event correctly (just as 2nd argument doesn't work)
						$( this ).click();
					}
				});
			}
		}

		this._setOption( "disabled", options.disabled );
		this._resetButton();
	},

	_determineButtonType: function() {
		var ancestor, labelSelector, checked;

		if ( this.element.is("[type=checkbox]") ) {
			this.type = "checkbox";
		} else if ( this.element.is("[type=radio]") ) {
			this.type = "radio";
		} else if ( this.element.is("input") ) {
			this.type = "input";
		} else {
			this.type = "button";
		}

		if ( this.type === "checkbox" || this.type === "radio" ) {
			// we don't search against the document in case the element
			// is disconnected from the DOM
			ancestor = this.element.parents().last();
			labelSelector = "label[for='" + this.element.attr("id") + "']";
			this.buttonElement = ancestor.find( labelSelector );
			if ( !this.buttonElement.length ) {
				ancestor = ancestor.length ? ancestor.siblings() : this.element.siblings();
				this.buttonElement = ancestor.filter( labelSelector );
				if ( !this.buttonElement.length ) {
					this.buttonElement = ancestor.find( labelSelector );
				}
			}
			this.element.addClass( "ui-helper-hidden-accessible" );

			checked = this.element.is( ":checked" );
			if ( checked ) {
				this.buttonElement.addClass( "ui-state-active" );
			}
			this.buttonElement.prop( "aria-pressed", checked );
		} else {
			this.buttonElement = this.element;
		}
	},

	widget: function() {
		return this.buttonElement;
	},

	_destroy: function() {
		this.element
			.removeClass( "ui-helper-hidden-accessible" );
		this.buttonElement
			.removeClass( baseClasses + " ui-state-active " + typeClasses )
			.removeAttr( "role" )
			.removeAttr( "aria-pressed" )
			.html( this.buttonElement.find(".ui-button-text").html() );

		if ( !this.hasTitle ) {
			this.buttonElement.removeAttr( "title" );
		}
	},

	_setOption: function( key, value ) {
		this._super( key, value );
		if ( key === "disabled" ) {
			this.widget().toggleClass( "ui-state-disabled", !!value );
			this.element.prop( "disabled", !!value );
			if ( value ) {
				if ( this.type === "checkbox" || this.type === "radio" ) {
					this.buttonElement.removeClass( "ui-state-focus" );
				} else {
					this.buttonElement.removeClass( "ui-state-focus ui-state-active" );
				}
			}
			return;
		}
		this._resetButton();
	},

	refresh: function() {
		//See #8237 & #8828
		var isDisabled = this.element.is( "input, button" ) ? this.element.is( ":disabled" ) : this.element.hasClass( "ui-button-disabled" );

		if ( isDisabled !== this.options.disabled ) {
			this._setOption( "disabled", isDisabled );
		}
		if ( this.type === "radio" ) {
			radioGroup( this.element[0] ).each(function() {
				if ( $( this ).is( ":checked" ) ) {
					$( this ).button( "widget" )
						.addClass( "ui-state-active" )
						.attr( "aria-pressed", "true" );
				} else {
					$( this ).button( "widget" )
						.removeClass( "ui-state-active" )
						.attr( "aria-pressed", "false" );
				}
			});
		} else if ( this.type === "checkbox" ) {
			if ( this.element.is( ":checked" ) ) {
				this.buttonElement
					.addClass( "ui-state-active" )
					.attr( "aria-pressed", "true" );
			} else {
				this.buttonElement
					.removeClass( "ui-state-active" )
					.attr( "aria-pressed", "false" );
			}
		}
	},

	_resetButton: function() {
		if ( this.type === "input" ) {
			if ( this.options.label ) {
				this.element.val( this.options.label );
			}
			return;
		}
		var buttonElement = this.buttonElement.removeClass( typeClasses ),
			buttonText = $( "<span></span>", this.document[0] )
				.addClass( "ui-button-text" )
				.html( this.options.label )
				.appendTo( buttonElement.empty() )
				.text(),
			icons = this.options.icons,
			multipleIcons = icons.primary && icons.secondary,
			buttonClasses = [];

		if ( icons.primary || icons.secondary ) {
			if ( this.options.text ) {
				buttonClasses.push( "ui-button-text-icon" + ( multipleIcons ? "s" : ( icons.primary ? "-primary" : "-secondary" ) ) );
			}

			if ( icons.primary ) {
				buttonElement.prepend( "<span class='ui-button-icon-primary ui-icon " + icons.primary + "'></span>" );
			}

			if ( icons.secondary ) {
				buttonElement.append( "<span class='ui-button-icon-secondary ui-icon " + icons.secondary + "'></span>" );
			}

			if ( !this.options.text ) {
				buttonClasses.push( multipleIcons ? "ui-button-icons-only" : "ui-button-icon-only" );

				if ( !this.hasTitle ) {
					buttonElement.attr( "title", $.trim( buttonText ) );
				}
			}
		} else {
			buttonClasses.push( "ui-button-text-only" );
		}
		buttonElement.addClass( buttonClasses.join( " " ) );
	}
});

$.widget( "ui.buttonset", {
	version: "1.11.2",
	options: {
		items: "button, input[type=button], input[type=submit], input[type=reset], input[type=checkbox], input[type=radio], a, :data(ui-button)"
	},

	_create: function() {
		this.element.addClass( "ui-buttonset" );
	},

	_init: function() {
		this.refresh();
	},

	_setOption: function( key, value ) {
		if ( key === "disabled" ) {
			this.buttons.button( "option", key, value );
		}

		this._super( key, value );
	},

	refresh: function() {
		var rtl = this.element.css( "direction" ) === "rtl",
			allButtons = this.element.find( this.options.items ),
			existingButtons = allButtons.filter( ":ui-button" );

		// Initialize new buttons
		allButtons.not( ":ui-button" ).button();

		// Refresh existing buttons
		existingButtons.button( "refresh" );

		this.buttons = allButtons
			.map(function() {
				return $( this ).button( "widget" )[ 0 ];
			})
				.removeClass( "ui-corner-all ui-corner-left ui-corner-right" )
				.filter( ":first" )
					.addClass( rtl ? "ui-corner-right" : "ui-corner-left" )
				.end()
				.filter( ":last" )
					.addClass( rtl ? "ui-corner-left" : "ui-corner-right" )
				.end()
			.end();
	},

	_destroy: function() {
		this.element.removeClass( "ui-buttonset" );
		this.buttons
			.map(function() {
				return $( this ).button( "widget" )[ 0 ];
			})
				.removeClass( "ui-corner-left ui-corner-right" )
			.end()
			.button( "destroy" );
	}
});

var button = $.ui.button;


/*!
 * jQuery UI Dialog 1.11.2
 * http://jqueryui.com
 *
 * Copyright 2014 jQuery Foundation and other contributors
 * Released under the MIT license.
 * http://jquery.org/license
 *
 * http://api.jqueryui.com/dialog/
 */


var dialog = $.widget( "ui.dialog", {
	version: "1.11.2",
	options: {
		appendTo: "body",
		autoOpen: true,
		buttons: [],
		closeOnEscape: true,
		closeText: "Close",
		dialogClass: "",
		draggable: true,
		hide: null,
		height: "auto",
		maxHeight: null,
		maxWidth: null,
		minHeight: 150,
		minWidth: 150,
		modal: false,
		position: {
			my: "center",
			at: "center",
			of: window,
			collision: "fit",
			// Ensure the titlebar is always visible
			using: function( pos ) {
				var topOffset = $( this ).css( pos ).offset().top;
				if ( topOffset < 0 ) {
					$( this ).css( "top", pos.top - topOffset );
				}
			}
		},
		resizable: true,
		show: null,
		title: null,
		width: 300,

		// callbacks
		beforeClose: null,
		close: null,
		drag: null,
		dragStart: null,
		dragStop: null,
		focus: null,
		open: null,
		resize: null,
		resizeStart: null,
		resizeStop: null
	},

	sizeRelatedOptions: {
		buttons: true,
		height: true,
		maxHeight: true,
		maxWidth: true,
		minHeight: true,
		minWidth: true,
		width: true
	},

	resizableRelatedOptions: {
		maxHeight: true,
		maxWidth: true,
		minHeight: true,
		minWidth: true
	},

	_create: function() {
		this.originalCss = {
			display: this.element[ 0 ].style.display,
			width: this.element[ 0 ].style.width,
			minHeight: this.element[ 0 ].style.minHeight,
			maxHeight: this.element[ 0 ].style.maxHeight,
			height: this.element[ 0 ].style.height
		};
		this.originalPosition = {
			parent: this.element.parent(),
			index: this.element.parent().children().index( this.element )
		};
		this.originalTitle = this.element.attr( "title" );
		this.options.title = this.options.title || this.originalTitle;

		this._createWrapper();

		this.element
			.show()
			.removeAttr( "title" )
			.addClass( "ui-dialog-content ui-widget-content" )
			.appendTo( this.uiDialog );

		this._createTitlebar();
		this._createButtonPane();

		if ( this.options.draggable && $.fn.draggable ) {
			this._makeDraggable();
		}
		if ( this.options.resizable && $.fn.resizable ) {
			this._makeResizable();
		}

		this._isOpen = false;

		this._trackFocus();
	},

	_init: function() {
		if ( this.options.autoOpen ) {
			this.open();
		}
	},

	_appendTo: function() {
		var element = this.options.appendTo;
		if ( element && (element.jquery || element.nodeType) ) {
			return $( element );
		}
		return this.document.find( element || "body" ).eq( 0 );
	},

	_destroy: function() {
		var next,
			originalPosition = this.originalPosition;

		this._destroyOverlay();

		this.element
			.removeUniqueId()
			.removeClass( "ui-dialog-content ui-widget-content" )
			.css( this.originalCss )
			// Without detaching first, the following becomes really slow
			.detach();

		this.uiDialog.stop( true, true ).remove();

		if ( this.originalTitle ) {
			this.element.attr( "title", this.originalTitle );
		}

		next = originalPosition.parent.children().eq( originalPosition.index );
		// Don't try to place the dialog next to itself (#8613)
		if ( next.length && next[ 0 ] !== this.element[ 0 ] ) {
			next.before( this.element );
		} else {
			originalPosition.parent.append( this.element );
		}
	},

	widget: function() {
		return this.uiDialog;
	},

	disable: $.noop,
	enable: $.noop,

	close: function( event ) {
		var activeElement,
			that = this;

		if ( !this._isOpen || this._trigger( "beforeClose", event ) === false ) {
			return;
		}

		this._isOpen = false;
		this._focusedElement = null;
		this._destroyOverlay();
		this._untrackInstance();

		if ( !this.opener.filter( ":focusable" ).focus().length ) {

			// support: IE9
			// IE9 throws an "Unspecified error" accessing document.activeElement from an <iframe>
			try {
				activeElement = this.document[ 0 ].activeElement;

				// Support: IE9, IE10
				// If the <body> is blurred, IE will switch windows, see #4520
				if ( activeElement && activeElement.nodeName.toLowerCase() !== "body" ) {

					// Hiding a focused element doesn't trigger blur in WebKit
					// so in case we have nothing to focus on, explicitly blur the active element
					// https://bugs.webkit.org/show_bug.cgi?id=47182
					$( activeElement ).blur();
				}
			} catch ( error ) {}
		}

		this._hide( this.uiDialog, this.options.hide, function() {
			that._trigger( "close", event );
		});
	},

	isOpen: function() {
		return this._isOpen;
	},

	moveToTop: function() {
		this._moveToTop();
	},

	_moveToTop: function( event, silent ) {
		var moved = false,
			zIndicies = this.uiDialog.siblings( ".ui-front:visible" ).map(function() {
				return +$( this ).css( "z-index" );
			}).get(),
			zIndexMax = Math.max.apply( null, zIndicies );

		if ( zIndexMax >= +this.uiDialog.css( "z-index" ) ) {
			this.uiDialog.css( "z-index", zIndexMax + 1 );
			moved = true;
		}

		if ( moved && !silent ) {
			this._trigger( "focus", event );
		}
		return moved;
	},

	open: function() {
		var that = this;
		if ( this._isOpen ) {
			if ( this._moveToTop() ) {
				this._focusTabbable();
			}
			return;
		}

		this._isOpen = true;
		this.opener = $( this.document[ 0 ].activeElement );

		this._size();
		this._position();
		this._createOverlay();
		this._moveToTop( null, true );

		// Ensure the overlay is moved to the top with the dialog, but only when
		// opening. The overlay shouldn't move after the dialog is open so that
		// modeless dialogs opened after the modal dialog stack properly.
		if ( this.overlay ) {
			this.overlay.css( "z-index", this.uiDialog.css( "z-index" ) - 1 );
		}

		this._show( this.uiDialog, this.options.show, function() {
			that._focusTabbable();
			that._trigger( "focus" );
		});

		// Track the dialog immediately upon openening in case a focus event
		// somehow occurs outside of the dialog before an element inside the
		// dialog is focused (#10152)
		this._makeFocusTarget();

		this._trigger( "open" );
	},

	_focusTabbable: function() {
		// Set focus to the first match:
		// 1. An element that was focused previously
		// 2. First element inside the dialog matching [autofocus]
		// 3. Tabbable element inside the content element
		// 4. Tabbable element inside the buttonpane
		// 5. The close button
		// 6. The dialog itself
		var hasFocus = this._focusedElement;
		if ( !hasFocus ) {
			hasFocus = this.element.find( "[autofocus]" );
		}
		if ( !hasFocus.length ) {
			hasFocus = this.element.find( ":tabbable" );
		}
		if ( !hasFocus.length ) {
			hasFocus = this.uiDialogButtonPane.find( ":tabbable" );
		}
		if ( !hasFocus.length ) {
			hasFocus = this.uiDialogTitlebarClose.filter( ":tabbable" );
		}
		if ( !hasFocus.length ) {
			hasFocus = this.uiDialog;
		}
		hasFocus.eq( 0 ).focus();
	},

	_keepFocus: function( event ) {
		function checkFocus() {
			var activeElement = this.document[0].activeElement,
				isActive = this.uiDialog[0] === activeElement ||
					$.contains( this.uiDialog[0], activeElement );
			if ( !isActive ) {
				this._focusTabbable();
			}
		}
		event.preventDefault();
		checkFocus.call( this );
		// support: IE
		// IE <= 8 doesn't prevent moving focus even with event.preventDefault()
		// so we check again later
		this._delay( checkFocus );
	},

	_createWrapper: function() {
		this.uiDialog = $("<div>")
			.addClass( "ui-dialog ui-widget ui-widget-content ui-corner-all ui-front " +
				this.options.dialogClass )
			.hide()
			.attr({
				// Setting tabIndex makes the div focusable
				tabIndex: -1,
				role: "dialog"
			})
			.appendTo( this._appendTo() );

		this._on( this.uiDialog, {
			keydown: function( event ) {
				if ( this.options.closeOnEscape && !event.isDefaultPrevented() && event.keyCode &&
						event.keyCode === $.ui.keyCode.ESCAPE ) {
					event.preventDefault();
					this.close( event );
					return;
				}

				// prevent tabbing out of dialogs
				if ( event.keyCode !== $.ui.keyCode.TAB || event.isDefaultPrevented() ) {
					return;
				}
				var tabbables = this.uiDialog.find( ":tabbable" ),
					first = tabbables.filter( ":first" ),
					last = tabbables.filter( ":last" );

				if ( ( event.target === last[0] || event.target === this.uiDialog[0] ) && !event.shiftKey ) {
					this._delay(function() {
						first.focus();
					});
					event.preventDefault();
				} else if ( ( event.target === first[0] || event.target === this.uiDialog[0] ) && event.shiftKey ) {
					this._delay(function() {
						last.focus();
					});
					event.preventDefault();
				}
			},
			mousedown: function( event ) {
				if ( this._moveToTop( event ) ) {
					this._focusTabbable();
				}
			}
		});

		// We assume that any existing aria-describedby attribute means
		// that the dialog content is marked up properly
		// otherwise we brute force the content as the description
		if ( !this.element.find( "[aria-describedby]" ).length ) {
			this.uiDialog.attr({
				"aria-describedby": this.element.uniqueId().attr( "id" )
			});
		}
	},

	_createTitlebar: function() {
		var uiDialogTitle;

		this.uiDialogTitlebar = $( "<div>" )
			.addClass( "ui-dialog-titlebar ui-widget-header ui-corner-all ui-helper-clearfix" )
			.prependTo( this.uiDialog );
		this._on( this.uiDialogTitlebar, {
			mousedown: function( event ) {
				// Don't prevent click on close button (#8838)
				// Focusing a dialog that is partially scrolled out of view
				// causes the browser to scroll it into view, preventing the click event
				if ( !$( event.target ).closest( ".ui-dialog-titlebar-close" ) ) {
					// Dialog isn't getting focus when dragging (#8063)
					this.uiDialog.focus();
				}
			}
		});

		// support: IE
		// Use type="button" to prevent enter keypresses in textboxes from closing the
		// dialog in IE (#9312)
		this.uiDialogTitlebarClose = $( "<button type='button'></button>" )
			.button({
				label: this.options.closeText,
				icons: {
					primary: "ui-icon-closethick"
				},
				text: false
			})
			.addClass( "ui-dialog-titlebar-close" )
			.appendTo( this.uiDialogTitlebar );
		this._on( this.uiDialogTitlebarClose, {
			click: function( event ) {
				event.preventDefault();
				this.close( event );
			}
		});

		uiDialogTitle = $( "<span>" )
			.uniqueId()
			.addClass( "ui-dialog-title" )
			.prependTo( this.uiDialogTitlebar );
		this._title( uiDialogTitle );

		this.uiDialog.attr({
			"aria-labelledby": uiDialogTitle.attr( "id" )
		});
	},

	_title: function( title ) {
		if ( !this.options.title ) {
			title.html( "&#160;" );
		}
		title.text( this.options.title );
	},

	_createButtonPane: function() {
		this.uiDialogButtonPane = $( "<div>" )
			.addClass( "ui-dialog-buttonpane ui-widget-content ui-helper-clearfix" );

		this.uiButtonSet = $( "<div>" )
			.addClass( "ui-dialog-buttonset" )
			.appendTo( this.uiDialogButtonPane );

		this._createButtons();
	},

	_createButtons: function() {
		var that = this,
			buttons = this.options.buttons;

		// if we already have a button pane, remove it
		this.uiDialogButtonPane.remove();
		this.uiButtonSet.empty();

		if ( $.isEmptyObject( buttons ) || ($.isArray( buttons ) && !buttons.length) ) {
			this.uiDialog.removeClass( "ui-dialog-buttons" );
			return;
		}

		$.each( buttons, function( name, props ) {
			var click, buttonOptions;
			props = $.isFunction( props ) ?
				{ click: props, text: name } :
				props;
			// Default to a non-submitting button
			props = $.extend( { type: "button" }, props );
			// Change the context for the click callback to be the main element
			click = props.click;
			props.click = function() {
				click.apply( that.element[ 0 ], arguments );
			};
			buttonOptions = {
				icons: props.icons,
				text: props.showText
			};
			delete props.icons;
			delete props.showText;
			$( "<button></button>", props )
				.button( buttonOptions )
				.appendTo( that.uiButtonSet );
		});
		this.uiDialog.addClass( "ui-dialog-buttons" );
		this.uiDialogButtonPane.appendTo( this.uiDialog );
	},

	_makeDraggable: function() {
		var that = this,
			options = this.options;

		function filteredUi( ui ) {
			return {
				position: ui.position,
				offset: ui.offset
			};
		}

		this.uiDialog.draggable({
			cancel: ".ui-dialog-content, .ui-dialog-titlebar-close",
			handle: ".ui-dialog-titlebar",
			containment: "document",
			start: function( event, ui ) {
				$( this ).addClass( "ui-dialog-dragging" );
				that._blockFrames();
				that._trigger( "dragStart", event, filteredUi( ui ) );
			},
			drag: function( event, ui ) {
				that._trigger( "drag", event, filteredUi( ui ) );
			},
			stop: function( event, ui ) {
				var left = ui.offset.left - that.document.scrollLeft(),
					top = ui.offset.top - that.document.scrollTop();

				options.position = {
					my: "left top",
					at: "left" + (left >= 0 ? "+" : "") + left + " " +
						"top" + (top >= 0 ? "+" : "") + top,
					of: that.window
				};
				$( this ).removeClass( "ui-dialog-dragging" );
				that._unblockFrames();
				that._trigger( "dragStop", event, filteredUi( ui ) );
			}
		});
	},

	_makeResizable: function() {
		var that = this,
			options = this.options,
			handles = options.resizable,
			// .ui-resizable has position: relative defined in the stylesheet
			// but dialogs have to use absolute or fixed positioning
			position = this.uiDialog.css("position"),
			resizeHandles = typeof handles === "string" ?
				handles	:
				"n,e,s,w,se,sw,ne,nw";

		function filteredUi( ui ) {
			return {
				originalPosition: ui.originalPosition,
				originalSize: ui.originalSize,
				position: ui.position,
				size: ui.size
			};
		}

		this.uiDialog.resizable({
			cancel: ".ui-dialog-content",
			containment: "document",
			alsoResize: this.element,
			maxWidth: options.maxWidth,
			maxHeight: options.maxHeight,
			minWidth: options.minWidth,
			minHeight: this._minHeight(),
			handles: resizeHandles,
			start: function( event, ui ) {
				$( this ).addClass( "ui-dialog-resizing" );
				that._blockFrames();
				that._trigger( "resizeStart", event, filteredUi( ui ) );
			},
			resize: function( event, ui ) {
				that._trigger( "resize", event, filteredUi( ui ) );
			},
			stop: function( event, ui ) {
				var offset = that.uiDialog.offset(),
					left = offset.left - that.document.scrollLeft(),
					top = offset.top - that.document.scrollTop();

				options.height = that.uiDialog.height();
				options.width = that.uiDialog.width();
				options.position = {
					my: "left top",
					at: "left" + (left >= 0 ? "+" : "") + left + " " +
						"top" + (top >= 0 ? "+" : "") + top,
					of: that.window
				};
				$( this ).removeClass( "ui-dialog-resizing" );
				that._unblockFrames();
				that._trigger( "resizeStop", event, filteredUi( ui ) );
			}
		})
		.css( "position", position );
	},

	_trackFocus: function() {
		this._on( this.widget(), {
			focusin: function( event ) {
				this._makeFocusTarget();
				this._focusedElement = $( event.target );
			}
		});
	},

	_makeFocusTarget: function() {
		this._untrackInstance();
		this._trackingInstances().unshift( this );
	},

	_untrackInstance: function() {
		var instances = this._trackingInstances(),
			exists = $.inArray( this, instances );
		if ( exists !== -1 ) {
			instances.splice( exists, 1 );
		}
	},

	_trackingInstances: function() {
		var instances = this.document.data( "ui-dialog-instances" );
		if ( !instances ) {
			instances = [];
			this.document.data( "ui-dialog-instances", instances );
		}
		return instances;
	},

	_minHeight: function() {
		var options = this.options;

		return options.height === "auto" ?
			options.minHeight :
			Math.min( options.minHeight, options.height );
	},

	_position: function() {
		// Need to show the dialog to get the actual offset in the position plugin
		var isVisible = this.uiDialog.is( ":visible" );
		if ( !isVisible ) {
			this.uiDialog.show();
		}
		this.uiDialog.position( this.options.position );
		if ( !isVisible ) {
			this.uiDialog.hide();
		}
	},

	_setOptions: function( options ) {
		var that = this,
			resize = false,
			resizableOptions = {};

		$.each( options, function( key, value ) {
			that._setOption( key, value );

			if ( key in that.sizeRelatedOptions ) {
				resize = true;
			}
			if ( key in that.resizableRelatedOptions ) {
				resizableOptions[ key ] = value;
			}
		});

		if ( resize ) {
			this._size();
			this._position();
		}
		if ( this.uiDialog.is( ":data(ui-resizable)" ) ) {
			this.uiDialog.resizable( "option", resizableOptions );
		}
	},

	_setOption: function( key, value ) {
		var isDraggable, isResizable,
			uiDialog = this.uiDialog;

		if ( key === "dialogClass" ) {
			uiDialog
				.removeClass( this.options.dialogClass )
				.addClass( value );
		}

		if ( key === "disabled" ) {
			return;
		}

		this._super( key, value );

		if ( key === "appendTo" ) {
			this.uiDialog.appendTo( this._appendTo() );
		}

		if ( key === "buttons" ) {
			this._createButtons();
		}

		if ( key === "closeText" ) {
			this.uiDialogTitlebarClose.button({
				// Ensure that we always pass a string
				label: "" + value
			});
		}

		if ( key === "draggable" ) {
			isDraggable = uiDialog.is( ":data(ui-draggable)" );
			if ( isDraggable && !value ) {
				uiDialog.draggable( "destroy" );
			}

			if ( !isDraggable && value ) {
				this._makeDraggable();
			}
		}

		if ( key === "position" ) {
			this._position();
		}

		if ( key === "resizable" ) {
			// currently resizable, becoming non-resizable
			isResizable = uiDialog.is( ":data(ui-resizable)" );
			if ( isResizable && !value ) {
				uiDialog.resizable( "destroy" );
			}

			// currently resizable, changing handles
			if ( isResizable && typeof value === "string" ) {
				uiDialog.resizable( "option", "handles", value );
			}

			// currently non-resizable, becoming resizable
			if ( !isResizable && value !== false ) {
				this._makeResizable();
			}
		}

		if ( key === "title" ) {
			this._title( this.uiDialogTitlebar.find( ".ui-dialog-title" ) );
		}
	},

	_size: function() {
		// If the user has resized the dialog, the .ui-dialog and .ui-dialog-content
		// divs will both have width and height set, so we need to reset them
		var nonContentHeight, minContentHeight, maxContentHeight,
			options = this.options;

		// Reset content sizing
		this.element.show().css({
			width: "auto",
			minHeight: 0,
			maxHeight: "none",
			height: 0
		});

		if ( options.minWidth > options.width ) {
			options.width = options.minWidth;
		}

		// reset wrapper sizing
		// determine the height of all the non-content elements
		nonContentHeight = this.uiDialog.css({
				height: "auto",
				width: options.width
			})
			.outerHeight();
		minContentHeight = Math.max( 0, options.minHeight - nonContentHeight );
		maxContentHeight = typeof options.maxHeight === "number" ?
			Math.max( 0, options.maxHeight - nonContentHeight ) :
			"none";

		if ( options.height === "auto" ) {
			this.element.css({
				minHeight: minContentHeight,
				maxHeight: maxContentHeight,
				height: "auto"
			});
		} else {
			this.element.height( Math.max( 0, options.height - nonContentHeight ) );
		}

		if ( this.uiDialog.is( ":data(ui-resizable)" ) ) {
			this.uiDialog.resizable( "option", "minHeight", this._minHeight() );
		}
	},

	_blockFrames: function() {
		this.iframeBlocks = this.document.find( "iframe" ).map(function() {
			var iframe = $( this );

			return $( "<div>" )
				.css({
					position: "absolute",
					width: iframe.outerWidth(),
					height: iframe.outerHeight()
				})
				.appendTo( iframe.parent() )
				.offset( iframe.offset() )[0];
		});
	},

	_unblockFrames: function() {
		if ( this.iframeBlocks ) {
			this.iframeBlocks.remove();
			delete this.iframeBlocks;
		}
	},

	_allowInteraction: function( event ) {
		if ( $( event.target ).closest( ".ui-dialog" ).length ) {
			return true;
		}

		// TODO: Remove hack when datepicker implements
		// the .ui-front logic (#8989)
		return !!$( event.target ).closest( ".ui-datepicker" ).length;
	},

	_createOverlay: function() {
		if ( !this.options.modal ) {
			return;
		}

		// We use a delay in case the overlay is created from an
		// event that we're going to be cancelling (#2804)
		var isOpening = true;
		this._delay(function() {
			isOpening = false;
		});

		if ( !this.document.data( "ui-dialog-overlays" ) ) {

			// Prevent use of anchors and inputs
			// Using _on() for an event handler shared across many instances is
			// safe because the dialogs stack and must be closed in reverse order
			this._on( this.document, {
				focusin: function( event ) {
					if ( isOpening ) {
						return;
					}

					if ( !this._allowInteraction( event ) ) {
						event.preventDefault();
						this._trackingInstances()[ 0 ]._focusTabbable();
					}
				}
			});
		}

		this.overlay = $( "<div>" )
			.addClass( "ui-widget-overlay ui-front" )
			.appendTo( this._appendTo() );
		this._on( this.overlay, {
			mousedown: "_keepFocus"
		});
		this.document.data( "ui-dialog-overlays",
			(this.document.data( "ui-dialog-overlays" ) || 0) + 1 );
	},

	_destroyOverlay: function() {
		if ( !this.options.modal ) {
			return;
		}

		if ( this.overlay ) {
			var overlays = this.document.data( "ui-dialog-overlays" ) - 1;

			if ( !overlays ) {
				this.document
					.unbind( "focusin" )
					.removeData( "ui-dialog-overlays" );
			} else {
				this.document.data( "ui-dialog-overlays", overlays );
			}

			this.overlay.remove();
			this.overlay = null;
		}
	}
});


}));
