# Supplementary material for: Pigment cell movement is not required for generation of Turing patterns in zebrafish skin
Source: Nat Commun. 2015 May 11;6:6971. doi: 10.1038/ncomms7971 (PMC4432648; doi:10.1038/ncomms7971)
Supplement: Supplementary Software [file ncomms7971-s1.zip › data/js/jquery-ui-1.11.2.custom/jquery-ui.structure.css]

/*!
 * jQuery UI CSS Framework 1.11.2
 * http://jqueryui.com
 *
 * Copyright 2014 jQuery Foundation and other contributors
 * Released under the MIT license.
 * http://jquery.org/license
 *
 * http://api.jqueryui.com/category/theming/
 */

/* Layout helpers
----------------------------------*/
.ui-helper-hidden {
	display: none;
}
.ui-helper-hidden-accessible {
	border: 0;
	clip: rect(0 0 0 0);
	height: 1px;
	margin: -1px;
	overflow: hidden;
	padding: 0;
	position: absolute;
	width: 1px;
}
.ui-helper-reset {
	margin: 0;
	padding: 0;
	border: 0;
	outline: 0;
	line-height: 1.3;
	text-decoration: none;
	font-size: 100%;
	list-style: none;
}
.ui-helper-clearfix:before,
.ui-helper-clearfix:after {
	content: "";
	display: table;
	border-collapse: collapse;
}
.ui-helper-clearfix:after {
	clear: both;
}
.ui-helper-clearfix {
	min-height: 0; /* support: IE7 */
}
.ui-helper-zfix {
	width: 100%;
	height: 100%;
	top: 0;
	left: 0;
	position: absolute;
	opacity: 0;
	filter:Alpha(Opacity=0); /* support: IE8 */
}

.ui-front {
	z-index: 100;
}


/* Interaction Cues
----------------------------------*/
.ui-state-disabled {
	cursor: default !important;
}


/* Icons
----------------------------------*/

/* states and images */
.ui-icon {
	display: block;
	text-indent: -99999px;
	overflow: hidden;
	background-repeat: no-repeat;
}


/* Misc visuals
----------------------------------*/

/* Overlays */
.ui-widget-overlay {
	position: fixed;
	top: 0;
	left: 0;
	width: 100%;
	height: 100%;
}
.ui-draggable-handle {
	-ms-touch-action: none;
	touch-action: none;
}
.ui-resizable {
	position: relative;
}
.ui-resizable-handle {
	position: absolute;
	font-size: 0.1px;
	display: block;
	-ms-touch-action: none;
	touch-action: none;
}
.ui-resizable-disabled .ui-resizable-handle,
.ui-resizable-autohide .ui-resizable-handle {
	display: none;
}
.ui-resizable-n {
	cursor: n-resize;
	height: 7px;
	width: 100%;
	top: -5px;
	left: 0;
}
.ui-resizable-s {
	cursor: s-resize;
	height: 7px;
	width: 100%;
	bottom: -5px;
	left: 0;
}
.ui-resizable-e {
	cursor: e-resize;
	width: 7px;
	right: -5px;
	top: 0;
	height: 100%;
}
.ui-resizable-w {
	cursor: w-resize;
	width: 7px;
	left: -5px;
	top: 0;
	height: 100%;
}
.ui-resizable-se {
	cursor: se-resize;
	width: 12px;
	height: 12px;
	right: 1px;
	bottom: 1px;
}
.ui-resizable-sw {
	cursor: sw-resize;
	width: 9px;
	height: 9px;
	left: -5px;
	bottom: -5px;
}
.ui-resizable-nw {
	cursor: nw-resize;
	width: 9px;
	height: 9px;
	left: -5px;
	top: -5px;
}
.ui-resizable-ne {
	cursor: ne-resize;
	width: 9px;
	height: 9px;
	right: -5px;
	top: -5px;
}
.ui-button {
	display: inline-block;
	position: relative;
	padding: 0;
	line-height: normal;
	margin-right: .1em;
	cursor: pointer;
	vertical-align: middle;
	text-align: center;
	overflow: visible; /* removes extra width in IE */
}
.ui-button,
.ui-button:link,
.ui-button:visited,
.ui-button:hover,
.ui-button:active {
	text-decoration: none;
}
/* to make room for the icon, a width needs to be set here */
.ui-button-icon-only {
	width: 2.2em;
}
/* button elements seem to need a little more width */
button.ui-button-icon-only {
	width: 2.4em;
}
.ui-button-icons-only {
	width: 3.4em;
}
button.ui-button-icons-only {
	width: 3.7em;
}

/* button text element */
.ui-button .ui-button-text {
	display: block;
	line-height: normal;
}
.ui-button-text-only .ui-button-text {
	padding: .4em 1em;
}
.ui-button-icon-only .ui-button-text,
.ui-button-icons-only .ui-button-text {
	padding: .4em;
	text-indent: -9999999px;
}
.ui-button-text-icon-primary .ui-button-text,
.ui-button-text-icons .ui-button-text {
	padding: .4em 1em .4em 2.1em;
}
.ui-button-text-icon-secondary .ui-button-text,
.ui-button-text-icons .ui-button-text {
	padding: .4em 2.1em .4em 1em;
}
.ui-button-text-icons .ui-button-text {
	padding-left: 2.1em;
	padding-right: 2.1em;
}
/* no icon support for input elements, provide padding by default */
input.ui-button {
	padding: .4em 1em;
}

/* button icon element(s) */
.ui-button-icon-only .ui-icon,
.ui-button-text-icon-primary .ui-icon,
.ui-button-text-icon-secondary .ui-icon,
.ui-button-text-icons .ui-icon,
.ui-button-icons-only .ui-icon {
	position: absolute;
	top: 50%;
	margin-top: -8px;
}
.ui-button-icon-only .ui-icon {
	left: 50%;
	margin-left: -8px;
}
.ui-button-text-icon-primary .ui-button-icon-primary,
.ui-button-text-icons .ui-button-icon-primary,
.ui-button-icons-only .ui-button-icon-primary {
	left: .5em;
}
.ui-button-text-icon-secondary .ui-button-icon-secondary,
.ui-button-text-icons .ui-button-icon-secondary,
.ui-button-icons-only .ui-button-icon-secondary {
	right: .5em;
}

/* button sets */
.ui-buttonset {
	margin-right: 7px;
}
.ui-buttonset .ui-button {
	margin-left: 0;
	margin-right: -.3em;
}

/* workarounds */
/* reset extra padding in Firefox, see h5bp.com/l */
input.ui-button::-moz-focus-inner,
button.ui-button::-moz-focus-inner {
	border: 0;
	padding: 0;
}
.ui-dialog {
	overflow: hidden;
	position: absolute;
	top: 0;
	left: 0;
	padding: .2em;
	outline: 0;
}
.ui-dialog .ui-dialog-titlebar {
	padding: .4em 1em;
	position: relative;
}
.ui-dialog .ui-dialog-title {
	float: left;
	margin: .1em 0;
	white-space: nowrap;
	width: 90%;
	overflow: hidden;
	text-overflow: ellipsis;
}
.ui-dialog .ui-dialog-titlebar-close {
	position: absolute;
	right: .3em;
	top: 50%;
	width: 20px;
	margin: -10px 0 0 0;
	padding: 1px;
	height: 20px;
}
.ui-dialog .ui-dialog-content {
	position: relative;
	border: 0;
	padding: .5em 1em;
	background: none;
	overflow: auto;
}
.ui-dialog .ui-dialog-buttonpane {
	text-align: left;
	border-width: 1px 0 0 0;
	background-image: none;
	margin-top: .5em;
	padding: .3em 1em .5em .4em;
}
.ui-dialog .ui-dialog-buttonpane .ui-dialog-buttonset {
	float: right;
}
.ui-dialog .ui-dialog-buttonpane button {
	margin: .5em .4em .5em 0;
	cursor: pointer;
}
.ui-dialog .ui-resizable-se {
	width: 12px;
	height: 12px;
	right: -5px;
	bottom: -5px;
	background-position: 16px 16px;
}
.ui-draggable .ui-dialog-titlebar {
	cursor: move;
}
