# Supplementary material for: Pigment cell movement is not required for generation of Turing patterns in zebrafish skin
Source: Nat Commun. 2015 May 11;6:6971. doi: 10.1038/ncomms7971 (PMC4432648; doi:10.1038/ncomms7971)
Supplement: Supplementary Software [file ncomms7971-s1.zip › data/js/script.js]

$(document).ready(function(){


// -- Parameter initializations --

// Default Parameters
bx = 1;
bm = 0;
dx = 0;
dm = 0;
sx = 1;
sm = 1;
lx = 2.5;
h = 15;

// Default Simulation Parameters
L =100;
npixel = 4;
inter = 1000000;
band = 0; 
pause =0.01; //Waiting Time


// -- Function Definitions --

// Probabilities Definition Function
function probabinit() {
	total = bx + bm + dx + dm + sx + sm + lx;
	P_bx = bx/total;
	P_bm = bm/total;
	P_dx = dx/total;
	P_dm = dm/total;
	P_sx = sx/total;
	P_sm = sm/total;
	P_lx = lx/total;
};


// Color Functions

function bianco(p,q) {			
		$('canvas').drawRect({
			fillStyle: '#fff',
			x: p, y: q,
			width: npixel,
			height: npixel,
			fromCenter: false
		});
};

function giallo(p,q) {			
		$('canvas').drawRect({
			fillStyle: '#ffff00',
			x: p, y: q,
			width: npixel,
			height: npixel,
			fromCenter: false
		});
};


function nero(p,q) {			
		$('canvas').drawRect({
			fillStyle: '#000',
			x: p, y: q,
			width: npixel,
			height: npixel,
			fromCenter: false
		});
};

function rosso(p,q) {			
		$('canvas').drawRect({
			fillStyle: '#ff0000',
			x: p, y: q,
			width: npixel,
			height: npixel,
			fromCenter: false
		});
};
function grigio(p,q) {			
		$('canvas').drawRect({
			fillStyle: '#777',
			x: p, y: q,
			width: npixel,
			height: npixel,
			fromCenter: false
		});
};
function ocra(p,q) {			
		$('canvas').drawRect({
			fillStyle: 'darkgoldenrod',
			x: p, y: q,
			width: npixel,
			height: npixel,
			fromCenter: false
		});
};


// Initialization Function
function start(){

	// Adjust Canvas
	$('#riquadro').attr('height', npixel*L );
	$('#riquadro').attr('width', npixel*L );

	// Definition of Neighbors
	vois1 = new Array(L);
		for (i=0; i < L; i++){
			vois1[i] = new Array(L);		
			for (j=0; j < L; j++){
				if (j+i <= L-1) {
					vois1[i][j] = j+i;
				}
				else{
					vois1[i][j] = j+i-L;
				}
			}
		}
		
	vois2 = new Array(L);
		for (i=0; i < L; i++){
			vois2[i] = new Array(L);		
			for (j=0; j < L; j++){
				if (j-i >= 0) {
					vois2[i][j] = j-i;
				}
				else{
					vois2[i][j] = j-i+L;
				}
			}
		}


	// Lattice Initialization
	z = new Array(L);
	ir = new Array(L);

	for (i=0; i < L; i++){
		z[i] = new Array(L);
		ir[i] = new Array(L);
		
		for (j=0; j < L; j++){
			z[i][j]=0;
			ir[i][j]=0;
		}
	}

	if (band>0){
		for (i=0; i < L; i++){		
			for (j=Math.floor(L/2-band/2); j <= Math.floor(L/2+band/2-1); j++){
				ir[i][j]=1;
			}
		}
	}
}


// Initialization of the Lattice alone Function
function inizializza(){
	for (i=0; i < L; i++){	
		for (j=0; j < L; j++){
			z[i][j]=0;
			ir[i][j]=0;
		}
	}
	if (band>0){
		for (i=0; i < L; i++){		
			for (j=Math.floor(L/2-band/2); j <= Math.floor(L/2+band/2-1); j++){
				ir[i][j]=1;
			}
		}
	}
}

// Randomization of the Lattice Function
function randomizza(){
	for (i=0; i < L; i++){	
		for (j=0; j < L; j++){
			switch (Math.floor((Math.random() * 3))) { 
			  case 0: 
				z[i][j]=0;
				break; 
			  case 1: 
				z[i][j]=1;
				break; 
			  case 2: 
				z[i][j]=2;
				break; 
			  default: 
				break;
			}
		}
	}
}


// Rendering Function
function renderizza(){
	for (i=0; i < L; i++){
		
		for (j=0; j < L; j++){
			
			switch (z[i][j]+3*ir[i][j]){
				case 0:
					bianco(npixel*i,npixel*j);				
					break; 
				case 1:
					giallo(npixel*i,npixel*j);
					break; 
				case 2:
					nero(npixel*i,npixel*j);
					break;  
				case 3:
					grigio(npixel*i,npixel*j);
					break;  
				case 4:
					ocra(npixel*i,npixel*j);
					break;  
				case 5:
					rosso(npixel*i,npixel*j);
					break; 
					
				

			}		
			
		}
	}
}


// Simulation Routine Function
function routine(){
				i = Math.floor((Math.random() * L));
				j = Math.floor((Math.random() * L));
				process = Math.random();
				switch (true) { 
				  case process <= P_bx: 
					if (z[i][j]==0) {
						z[i][j]=1;
					}
				  break; 

				  case process > P_bx && process <= P_bx + P_bm:  
					if (z[i][j]==0 && ir[i][j]==0) {
						z[i][j]=2;
					}
				  break; 

				   case process > P_bx + P_bm && process <= P_bx + P_bm + P_dx:  
					if (z[i][j]==1) {
						z[i][j]=0;
					}
				  break; 				   
				  
				  case process > P_bx + P_bm + P_dx && process <= P_bx + P_bm + P_dx + P_dm:  
					if (z[i][j]==2) {
						z[i][j]=0;
					}
				  break;  				   

				  case process > P_bx + P_bm + P_dx + P_dm && process <= P_bx + P_bm + P_dx + P_dm + P_sx:   
					if (z[i][j]==2) {
						sito = Math.floor((Math.random() * 4));
						switch (sito){
							case 0:
								if (z[vois1[1][i]][j]==1){
									z[i][j]=0;
								}
							break; 
							case 1:
								if (z[vois2[1][i]][j]==1){
									z[i][j]=0;
								}
							break; 
							case 2:
								if (z[i][vois1[1][j]]==1){
									z[i][j]=0;
								}
							break; 
							case 3:
								if (z[i][vois2[1][j]]==1){
									z[i][j]=0;
								}
							break; 
						}
					}
				  break;   				   

				  case process > P_bx + P_bm + P_dx + P_dm + P_sx && process <= P_bx + P_bm + P_dx + P_dm + P_sx + P_sm: 					
					if (z[i][j]==1) {
						sito = Math.floor((Math.random() * 4));
						switch (sito){
							case 0:
								if (z[vois1[1][i]][j]==2){
									z[i][j]=0;
								}
							break; 
							case 1:
								if (z[vois2[1][i]][j]==2){
									z[i][j]=0;
								}
							break; 
							case 2:
								if (z[i][vois1[1][j]]==2){
									z[i][j]=0;
								}
							break; 
							case 3:
								if (z[i][vois2[1][j]]==2){
									z[i][j]=0;
								}
							break; 
						}
					}
				  break;   				   
				  

				  case process > P_bx + P_bm + P_dx + P_dm + P_sx + P_sm:   
					if (z[i][j]==0 && ir[i][j]==0) {

						angle = Math.random() * 2 * Math.PI;
						cosangle = Math.cos(angle);
						sinangle = Math.sin(angle);
						
						inew = i + cosangle * h + 0.5;
						if (inew > L - 1) { inew = inew - L;}
						if (inew < 0) { inew = inew + L;}						
						
						jnew = j + sinangle * h + 0.5;
						if (jnew > L - 1) { jnew = jnew - L;}
						if (jnew < 0) { jnew = jnew + L;}
						
						int_inew=Math.floor(inew);
						int_jnew=Math.floor(jnew);
						
						if (z[int_inew][int_jnew]==1){
							z[i][j]=2;
						}
					}
				  break; 

				  default: 
				   break;
				}				
				
};


// Launch Simulation Function
function lanciaroutine(){
	for (n=0; n<inter; n++ ) {		
		routine();
	}
	renderizza();
}


// -- Initialization of the Program --

probabinit();
start();	
renderizza();


// -- Graphical Interface --

$("#inizializza").click(function(){
	inizializza();
	renderizza();
});

$("#randomizza").click(function(){
	randomizza();
	renderizza();
});

$("#startati").click(function(){	
		disegnatore = setInterval(lanciaroutine, pause);
		$("#startati").hide();
		$("#stoppati").show();
    });

$("#stoppati").click(function(){
	clearInterval(disegnatore);
	$("#stoppati").hide();
	$("#startati").show();
});

function aggiornaparametri() {
	$( ".bx_val" ).text( bx );
	$( ".bm_val" ).text( bm );
	$( ".dx_val" ).text( dx );
	$( ".dm_val" ).text( dm );
	$( ".sm_val" ).text( sm );
	$( ".sx_val" ).text( sx );
	$( ".lx_val" ).text( lx );
	$( ".hh_val" ).text( h );
};
aggiornaparametri();


// Parameter buttons

$(".bx").click(function(){		
        var input=prompt('Enter bX here:');
		bx = Number(input);
		probabinit();
		aggiornaparametri();
    });
	
$(".bm").click(function(){		
        var input=prompt('Enter bM here:');
		bm = Number(input);
		probabinit();
		aggiornaparametri();
    });
	
$(".dx").click(function(){		
        var input=prompt('Enter dX here:');
		dx = Number(input);
		probabinit();
		aggiornaparametri();
    });
	
$(".dm").click(function(){		
        var input=prompt('Enter dM here:');
		dm = Number(input);
		probabinit();
		aggiornaparametri();
    });
	
$(".sm").click(function(){		
        var input=prompt('Enter sM here:');
		sm = Number(input);
		probabinit();
		aggiornaparametri();
    });
	
$(".sx").click(function(){		
        var input=prompt('Enter sX here:');
		sx = Number(input);
		probabinit();
		aggiornaparametri();
    });
	
$(".lx").click(function(){		
        var input=prompt('Enter lX here:');
		lx = Number(input);
		probabinit();
		aggiornaparametri();
    });
	
$(".hh").click(function(){		
        var input=prompt('Enter h here:');
		h = Number(input);
		aggiornaparametri();
    });	
	

// Presets	

$("#blackspots").click(function(){		
		bx=1;
		bm=0;
		dx=0;
		dm=0;
		sm=1;
		sx=1;
		lx=1.5;
		probabinit();
		aggiornaparametri();
    });

	$("#stripes").click(function(){		
		bx=1;
		bm=0;
		dx=0;
		dm=0;
		sm=1;
		sx=1;
		lx=2.5;
		probabinit();
		aggiornaparametri();
    });
	
$("#yellowspots").click(function(){		
		bx=1;
		bm=0;
		dx=0;
		dm=0;
		sm=1;
		sx=1;
		lx=3.5;
		probabinit();
		aggiornaparametri();
    });
	
$("#rbd").click(function(){		
		bx=1;
		bm=1;
		dx=1;
		dm=1;
		sm=0;
		sx=0;
		lx=0;
		probabinit();
		aggiornaparametri();
    });
	
$("#rb-shortrange").click(function(){		
		bx=1;
		bm=1;
		dx=0;
		dm=0;
		sm=1;
		sx=1;
		lx=0;
		probabinit();
		aggiornaparametri();
    });


// Set simulation parameters popup
 
    var dialog, form, input_ls = $( "#input_ls" ),
      input_band = $( "#input_band" ),
      input_npixel = $( "#input_npixel" ),
      input_inter = $( "#input_inter" ),
      input_pause = $( "#input_pause" );

function salva() {
	L = Math.floor(Number(input_ls.val()));
	band = Math.floor(Number(input_band.val()));
	npixel = Math.floor(Number(input_npixel.val()));
	inter = Math.floor(Number(input_inter.val()));
	pause = Number(input_pause.val());
  
	start();	
	renderizza();
  
	dialog.dialog( "close" );
}
	  
dialog = $( "#dialog-form" ).dialog({
      autoOpen: false,
      height: 300,
      width: 350,
      modal: true,
      buttons: {
        "Save": salva,
        Cancel: function() {
          dialog.dialog( "close" );
        }
      },
      close: function() {
        form[ 0 ].reset();
      }
    });
	
form = dialog.find( "form" ).on( "submit", function( event ) {
	event.preventDefault();
	salva();
});


$( "#opzioni" ).button().on( "click", function() {
	$("#input_ls").val(L);
	$("#input_band").val(band);
	$("#input_npixel").val(npixel);
	$("#input_inter").val(inter);
	$("#input_pause").val(pause);
	dialog.dialog( "open" );
});


});
