# Supplementary material for: Pigment cell movement is not required for generation of Turing patterns in zebrafish skin
Source: Nat Commun. 2015 May 11;6:6971. doi: 10.1038/ncomms7971 (PMC4432648; doi:10.1038/ncomms7971)
Supplement: Supplementary Software [file ncomms7971-s1.zip › data/style.css]

@charset "utf-8";
@-moz-document url-prefix() { 
  #opzioni {
     margin-top: -12px;
  }
}

@media (max-width: 700px) {
	#controlli{
		width: 408px !important;
		margin: 20px 0px 20px 0px !important;
	}
	.processes{margin: 0em 6px 0px 0em !important;}
	.formule{width:408px;}
}


h2 {font-family: Trebuchet MS,Tahoma,Verdana,Arial,sans-serif;text-align:center;font-size:100%;}

#riquadro {border:1px solid black; margin:1px;float:left;}
#stoppati {display:none;}
#controlli {float:left; margin-left:30px;width:300px;}

.formule {float:left;}
.processes {list-style-type: none;font-size:190%;margin: 0em 6px 0px 0.5em;border: 1px solid #ccc;
padding-left: 0px;background-color: rgba(255, 255, 255, 0.65);border-radius: 4px;}
.processes li {padding: 15px 20px 5px 20px; text-align: center;}
.inline {display:inline-block;}

.rate {
	position: relative;
	top: -20px;
	display: inline;
	font-size: 70%;
	padding-right: 15px;
	border-bottom: 1px solid black;
	padding-bottom: 10px;
}
.processes li .hh, .rate {
	font-weight: bold;
	color: rgb(28, 148, 196);
	cursor:pointer;
}


#dialog-form{height: auto !important;}
.ui-dialog {width:auto !important;}
.pulsanti {
background: #FAFAFA url("images/ui-bg_glass_100_f6f6f6_1x400.png") 50% 50% repeat-x;
padding: 10px;
margin-bottom: 4px;
font-weight: bold;
color: #1c94c4;
font-family: Trebuchet MS,Tahoma,Verdana,Arial,sans-serif;
cursor:pointer;
border: 1px solid #ccc;
border-radius:4px;
width: 99%;
}
.pulsanti:hover{
border: 1px solid #c77405;
}
.processes li:hover .hh:hover, .rate:hover, .freccia:hover, .pulsanti:hover{
color: #c77405;
}


#opzioni, #startati, #stoppati{width:99%;font-size: 1.2em;}

.param{
position: absolute;
height: auto;
width: 350px;
top: 23px;
left: 115.5px;
display: none;
z-index: 101;
}

.freccia {
width: 14px;
height: 14px;
border-bottom: 1px solid black;
border-right: 1px solid black;
-ms-transform: rotate(-45deg);
-webkit-transform: rotate(-45deg);
transform: rotate(-45deg);
display: inline-block;
position: relative;
top: 3px;
left: -16px;
}

    label, input { display:block; }
    input.text { margin-bottom:12px; width:95%; padding: .4em; }
    fieldset { padding:0; border:0; margin-top:25px; }
    h1 { font-size: 1.2em; margin: .6em 0; }
    div#users-contain { width: 350px; margin: 20px 0; }
    div#users-contain table { margin: 1em 0; border-collapse: collapse; width: 100%; }
    div#users-contain table td, div#users-contain table th { border: 1px solid #eee; padding: .6em 10px; text-align: left; }


.riquadro {
border-color:#214470; border-width:1px !important; border-style:solid;
margin:2px;
}

body { 
  background: url(immagini/glifodrago.svg) no-repeat center center fixed; 
  -webkit-background-size: cover;
  -moz-background-size: cover;
  -o-background-size: cover;
  background-size: cover;
  background-color:#efefef;
}
