# Supplementary material for: Pigment cell movement is not required for generation of Turing patterns in zebrafish skin
Source: Nat Commun. 2015 May 11;6:6971. doi: 10.1038/ncomms7971 (PMC4432648; doi:10.1038/ncomms7971)
Supplement: Supplementary Software [file ncomms7971-s1.zip › readme.txt]

---------------------------------
| ----------------------------- |
| || JavaScript MC Simulator || |
| ----------------------------- |
---------------------------------

This is a quick guide to use the JavaScript MC Simulator software, 
which accompanies as additional information the article 
"Immobile cells can generate Turing patterns" 
by D. Bullara and Y. De Decker, 
published in "Nature Communications" and available at 
http://www.nature.com/naturecommunications .

The core simulation algorithm has been developed by Yannick De Decker 
and Domenico Bullara, and its JavaScript implementation has been 
carried out by Silvio Manuel Tedesco and Domenico Bullara. 

This software is primary intended for scientific and educational use, 
and it is distributed under the 
Creative Commons Attribution 4.0 International license 
( http://creativecommons.org/licenses/by/4.0/ ).


-----------
|| Index ||
-----------

I  - Program setup and launch

II - Utilization guide

  II.1 - The simulation box
  
  II.2 - The control buttons area
  
  II.2 - The processes box


----------------------------------
|| I - Program setup and launch ||
----------------------------------

To setup the program just decompress the zip archive in a working directory. 

To launch the program open the "index.html" file in a web browser 
(e.g. Firefox, Chrome, Internet Explorer, etc...). 
In most cases it should be just enough to double-click "index.html".


----------------------------
|| II - Utilization guide ||
----------------------------

The graphical interface is divided in three main zones, from left to right:

1 - The simulation box
2 - The control buttons area
3 - The processes box


-----------------------------
| II.1 - The simulation box |
-----------------------------

The simulation box is the leftmost area where the output of the 
simulation is showed. It consists of a LxL square lattice of differently 
colored boxes, each representing a cell on the hypodermis of the fish, 
also identified by a state variable:

yellow - xantophore (X);
black - melanophore (M);
white - none of the above chromatophores (S).

The default value for L is 100. It is possible to set the value of L through 
the "Linear size of the lattice (in number of cells)" option of the
"Set simulation parameters" button in the control buttons area.

Each box consists of a lxl number of pixels. The default value for l is 4. 
It is possible to set the value of L through the 
"Linear size of each lattice node (in number of pixels)" option of the
"Set simulation parameters" button in the control buttons area.

The software also allows the possibility to run simulations with a central 
band of iridophores of varying width, which inhibits the birth of melanophores 
on top of itself, in order to emulate the effect of having a pre-pattern. 
The color legend in this region changes to:

ochre - xantophore (X);
red - melanophore (M);
gray - none of the above chromatophores (S).

It is possible to change the width of the iridophore band through the
"Width of the iridophore band (in number of cells)" option of the
"Set simulation parameters" button in the control buttons area.


-----------------------------------
| II.2 - The control buttons area |
-----------------------------------

This is the middle portion of the graphical interface, with the 
main control buttons to run the software.


- "Start time" / "Stop time":
	
	By clicking on "Start time" the content of the simulation box is updated 
	every 0.01 milliseconds until the "Stop time" button is clicked. 
	Every update consists in iterating the Monte Carlo simulation routine 
	n times and then graphically rendering the output of the last iteration.
	It is possible to change this time interval through the 
	"Minimum delay per screen refresh (in milliseconds)" option of the 
	"Set simulation parameters" button. Notice however that further reduction 
	of this value will not significantly increase the simulation speed, 
	which is mostly controlled by the time needed to perform the n iteration 
	and the graphical rendering. 
	The default value of n is 10^6, but it is possible to modify it 
	through the "Number of time steps per screen refresh" option of the 
	"Set simulation parameters" button. 
	Higher values of n and lower values of L and l generally produce an 
	overall increase of the simulation speed.

- "Re-initialize":

	The default initial state of the simulation is the one where every cell 
	in the lattice is in the S (white) state. To recover this state click 
	on the "Re-initialize" button. Notice that every other option will 
	remain untouched.

- "Randomize":

	Clicking this button will randomly fill the lattice with yellow, black 
	and white boxes in the same proportions.

- "PRESETS" buttons:

	In order to facilitate the exploration of the qualitative dynamics of 
	our model, we provide some preset values of the rate constants, 
	which corresponds to the main dynamical behaviors. The names are 
	self explanatory and clicking on these buttons will only change the 
	values of the rate constants, leaving untouched everything else.

- "Set simulation parameters": 

	Clicking this button will open a pop-up window where the user can 
	modify the values of the main control parameters of the simulation. 
	After saving the changes, the simulation is re-initialized and the 
	content of the simulation box is lost. For a description of each 
	available option please refer to the other sections of this readme.


----------------------------
| II.2 - The processes box |
----------------------------

This is the rightmost portion of the graphical interface, 
where the steps of the model are showed. 
It shows also the current values of the rate constants and the "h" parameter. 
It is possible to selectively modify each of these values by clicking on it.
